# Supplementary material for: MKS-NPHP module proteins control ciliary shedding at the transition zone
Source: PLoS Biol. 2020 Mar 12;18(3):e3000640. doi: 10.1371/journal.pbio.3000640 (PMC7093003; doi:10.1371/journal.pbio.3000640)
Supplement: S2 Table — Sheet 1: Paramecium genes whose expression was significantly modified in TMEM216RNAi cells. The genes mentioned in the text are highlighted in yellow. Sheet 2: Paramecium genes whose expression is significantly modified both in TMEM216RNAi cells and during reciliation. Sheet 3: Potential ciliary genes identified by proteomic and comparative genomic analyses whose expression is significantly modified in TMEM216RNAi cells. Sheet 4: Paramecium genes, not identified as ciliary genes, whose expression is significantly modified in TMEM216RNAi cells. ID: ParameciumDB accession number. FC_TMEM216: Fold change value compared to the control. NB_ciliary_evidence: number of high-throughput ciliary studies in which the gene or its homologs were identified as a potential ciliary gene. NB_PEP_Yano: number of peptides assigned to the encoded protein identified in the proteome of the ciliary membrane in Paramecium [61] NA: no peptide identified. Ciliary proteome: peptides assigned to the protein encoded by the gene were identified in the Paramecium ciliary proteome [58]. Reciliation_transcriptome_significant: expression of the gene was significantly modified during the reciliation process [59]. Reciliation_transcriptome_cluster_att. The genes differentially expressed during reciliation were clustered according to their expression profile [59]. This column indicates the cluster to which the gene was assigned. No cluster indicates that its expression was not significantly modified. ANNOTATION: predicted function of the protein interpro_desc_terms: InterPro predicted function of the protein. (XLSX) [file pbio.3000640.s009.xlsx]

## Sheet: Feuil1
ID	FC_MKS2_CTL_RNAseq	PVALUE_MKS2_CTL_RNAseq	NB_CILIARY_EVIDENCE	NB_PEP_YANO	ANNOTATION	ciliary_proteome_att	reciliation_transcriptome_significant_att	reciliation_transcriptome_cluster_att	interpro_desc_terms
GSPATG00037193001	113.735	3.66099e-47	NA	NA		no	no	No_cluster
GSPATG00029611001	95.4202	3.05589e-35	NA	NA		no	no	No_cluster
GSPATG00016194001	82.4654	3.05163e-50	NA	NA		no	no	No_cluster
GSPATG00003639001	77.1594	1.27656e-30	NA	NA		no	no	No_cluster
GSPATG00000315001	76.5792	1.67434e-32	NA	NA		no	no	No_cluster
GSPATG00022437001	61.2452	2.36342e-21	NA	NA		no	no	No_cluster
GSPATG00012945001	48.1938	8.90498e-19	NA	NA		no	no	No_cluster
GSPATG00039810001	42.7447	2.27098e-18	NA	NA		no	no	No_cluster
GSPATG00006065001	40.5917	4.78857e-58	4	NA	N-ethylmaleimide-sensitive factor	no	no	No_cluster	AAA+ ATPase, core , AAA ATPase, core , AAA ATPase, conserved site , Aspartate decarboxylase-like fold
GSPATG00036285001	39.5712	7.82188e-19	NA	NA		no	no	No_cluster
GSPATG00022459001	38.6623	4.5059e-17	NA	NA	G surface protein	no	no	No_cluster	Paramecium surface antigen , Plexin/semaphorin/integrin
GSPATG00017133001	37.9503	1.77901e-15	NA	NA	TPR repeat-containing protein MJ1345	no	no	No_cluster	Tetratricopeptide TPR-1 , Tetratricopeptide-like helical , Tetratricopeptide region , Tetratricopeptide TPR2
GSPATG00038930001	36.5699	8.97862e-15	NA	NA		no	no	No_cluster
GSPATG00025903001	35.9492	5.68446e-29	NA	NA		no	no	No_cluster
GSPATG00026293001	35.6307	2.57716e-18	NA	NA	Uncharacterized protein	no	no	No_cluster
GSPATG00032725001	35.5567	4.35544e-23	NA	NA		no	no	No_cluster
GSPATG00032726001	32.527	1.61665e-16	NA	NA		no	no	No_cluster
GSPATG00032724001	31.7131	6.38213e-32	NA	NA	Interferon-induced very large GTPase 1	no	no	No_cluster	Root hair defective 3 GTP-binding
GSPATG00031227001	31.6393	1.61667e-24	NA	NA	Erythrocyte binding protein	no	no	No_cluster	Zinc finger, RING-type , Zinc finger, RING/FYVE/PHD-type
GSPATG00032467001	28.7523	1.30852e-23	NA	NA		no	no	No_cluster
GSPATG00021515001	27.7141	4.53044e-48	NA	NA	Leishmanolysin family protein	no	no	No_cluster	Peptidase M8, leishmanolysin , Growth factor, receptor , EGF-like region, conserved site
GSPATG00012667001	27.2155	2.74633e-12	NA	NA		no	no	No_cluster
GSPATG00025908001	27.0142	1.41512e-39	NA	NA	Putative ribosome biogenesis GTPase RsgA	no	no	No_cluster
GSPATG00018454001	26.2577	6.21319e-12	NA	NA		no	no	No_cluster
GSPATG00024967001	24.5395	3.74577e-11	NA	NA		no	no	No_cluster
GSPATG00021350001	24.2874	2.94135e-11	NA	NA		no	no	No_cluster
GSPATG00035319001	23.5383	7.35185e-11	NA	NA		no	no	No_cluster
GSPATG00015904001	22.7284	1.12443e-10	NA	NA		no	no	No_cluster
GSPATG00025907001	21.8135	3.43297e-23	NA	NA	Putative uncharacterized protein	no	no	No_cluster
GSPATG00012944001	21.8115	8.13613e-11	NA	NA		no	no	No_cluster	Snf7
GSPATG00010879001	21.1457	5.04436e-15	NA	NA	Myb-like DNA-binding domain containing protein	no	no	No_cluster	SANT, DNA-binding , Homeodomain-like , Homeodomain-related , Myb, DNA-binding , Myb transcription factor
GSPATG00010115001	20.9831	5.59696e-10	NA	NA		no	no	No_cluster
GSPATG00003640001	20.6547	7.91092e-11	NA	NA		no	no	No_cluster
GSPATG00009295001	20.0011	3.72322e-18	NA	NA		no	no	No_cluster	RNA polymerase, phosphoprotein P, C-terminal XD, paramyxovirinae
GSPATG00022495001	19.9983	1.08782e-19	NA	NA	51C surface protein	no	no	No_cluster	Paramecium surface antigen , Plexin/semaphorin/integrin
GSPATG00038274001	19.6342	9.74423e-14	NA	NA		no	no	No_cluster
GSPATG00024966001	19.4524	2.58271e-21	NA	NA		no	no	No_cluster
GSPATG00035933001	19.2931	3.86404e-19	NA	NA	Uncharacterized protein	no	no	No_cluster
GSPATG00036821001	18.656	4.08409e-09	NA	NA		no	no	No_cluster
GSPATG00004105001	16.5493	6.48885e-17	NA	NA		no	no	No_cluster
GSPATG00030605001	16.5069	4.83508e-11	NA	NA		no	no	No_cluster	Four-helical cytokine-like, core
GSPATG00012961001	16.2483	4.92439e-14	NA	NA		no	no	No_cluster
GSPATG00035009001	16.214	5.7975e-16	NA	NA		no	no	No_cluster
GSPATG00034083001	15.6699	3.01578e-09	NA	NA		no	no	No_cluster
GSPATG00037229001	15.5023	2.36661e-21	NA	10		yes	no	No_cluster
GSPATG00002400001	14.6177	3.17647e-16	NA	NA	ATPase	no	no	No_cluster	AAA+ ATPase, core , AAA ATPase, core , AAA ATPase, conserved site , Vps4 oligomerisation, C-terminal
GSPATG00024737001	14.3076	8.58326e-12	NA	NA	Protein kinase domain containing protein	no	no	No_cluster	Protein kinase, core , Tyrosine protein kinase , Serine/threonine protein kinase , Serine/threonine protein kinase, active site , Protein kinase-like , Serine/threonine protein kinase-related
GSPATG00030604001	14.3073	5.26092e-14	NA	NA		no	no	No_cluster
GSPATG00000992001	14.231	2.45964e-27	NA	NA	Chitin synthase family protein	no	no	No_cluster	Chitin synthase
GSPATG00035217001	13.8037	4.05416e-07	NA	NA		no	no	No_cluster
GSPATG00022439001	13.5395	1.16046e-09	NA	NA		no	no	No_cluster
GSPATG00003202001	13.0572	2.92006e-15	NA	NA		no	no	No_cluster
GSPATG00032682001	13.0018	3.38329e-26	NA	NA	Putative uncharacterized protein	no	no	No_cluster
GSPATG00001781001	12.8911	1.08714e-08	NA	NA	Transcription factor LAF1	no	no	No_cluster	SANT, DNA-binding , Homeodomain-like , Homeodomain-related , Myb, DNA-binding , Myb transcription factor
GSPATG00021770001	12.8725	9.89373e-07	NA	NA		no	no	No_cluster
GSPATG00022302001	12.8219	8.54583e-10	NA	NA		no	no	No_cluster
GSPATG00023132001	12.4726	8.02092e-09	NA	NA	Major facilitator superfamily protein	no	no	No_cluster	Major facilitator superfamily , Major facilitator superfamily MFS-1 , MFS general substrate transporter
GSPATG00014727001	12.4486	1.75974e-08	NA	NA		no	no	No_cluster	SANT, DNA-binding , Homeodomain-like , Homeodomain-related , Myb, DNA-binding , Myb transcription factor
GSPATG00007201001	12.4329	1.40319e-07	NA	NA	Myb-like DNA-binding domain containing protein	no	no	No_cluster	SANT, DNA-binding , Homeodomain-like , Homeodomain-related , Myb, DNA-binding , Myb transcription factor
GSPATG00015342001	12.1986	6.82473e-16	NA	NA		no	no	No_cluster
GSPATG00011654001	12.1131	2.75038e-07	NA	NA	Uncharacterized protein	no	no	No_cluster	Tetratricopeptide TPR-1 , Tetratricopeptide-like helical , Tetratricopeptide region , Tetratricopeptide TPR2
GSPATG00017673001	12.0022	3.59716e-10	NA	NA	Leishmanolysin family protein	no	no	No_cluster	EGF-like, type 3 , Peptidase M8, leishmanolysin , Growth factor, receptor , EGF-like region, conserved site , EGF, extracellular
GSPATG00010229001	11.9825	1.45552e-09	NA	NA		no	no	No_cluster	ENTH/VHS , tRNA-binding arm
GSPATG00017975001	11.958	3.73518e-14	NA	NA		no	no	No_cluster
GSPATG00022347001	11.949	2.90783e-10	NA	NA	Citrate synthase	no	no	No_cluster	Citrate synthase-like , Citrate synthase-like, core , Citrate synthase-like, large alpha subdomain
GSPATG00017966001	11.6621	9.71199e-23	NA	NA	Protein kinase domain containing protein	no	no	No_cluster	Protein kinase, core , Tyrosine protein kinase , Serine/threonine protein kinase , Protein kinase-like , Serine/threonine protein kinase-related
GSPATG00034235001	11.5817	4.63648e-10	NA	NA	TPR repeat	no	no	No_cluster	Tetratricopeptide TPR-1 , Tetratricopeptide-like helical , Tetratricopeptide region , Tetratricopeptide TPR2
GSPATG00031526001	11.4638	2.50526e-13	NA	NA		no	no	No_cluster
GSPATG00037235001	11.2203	1.10394e-19	NA	NA		no	no	No_cluster
GSPATG00033188001	11.1696	1.81204e-18	NA	NA	IPT/TIG domain containing protein	no	no	No_cluster	Cell surface receptor IPT/TIG , Galactose-binding like , Immunoglobulin E-set , NAD(P)-binding
GSPATG00030625001	11.0865	5.2315e-17	NA	NA		no	no	No_cluster
GSPATG00013485001	10.789	1.67327e-10	NA	NA	MORN repeat protein	no	no	No_cluster	MORN motif
GSPATG00015059001	10.6431	3.58656e-16	4	NA	Uncharacterized protein	no	no	No_cluster	Peptidase M12A, astacin , Zinc finger, N-recognin , Peptidase, metallopeptidases , Zinc finger, N-recognin, metazoa
GSPATG00036950001	10.591	2.01213e-18	NA	NA		no	no	No_cluster
GSPATG00031528001	10.3664	2.27304e-14	NA	NA		no	no	No_cluster
GSPATG00035444001	10.014	4.09168e-16	NA	NA		no	no	No_cluster	WD40 repeat-like , WD40/YVTN repeat-like
GSPATG00035696001	9.92935	7.85306e-07	NA	NA	Protein STIP1 homolog	no	no	No_cluster	Tetratricopeptide TPR-1 , Tetratricopeptide-like helical , Tetratricopeptide region , Tetratricopeptide TPR2
GSPATG00020107001	9.75188	2.85494e-07	NA	NA		no	no	No_cluster
GSPATG00009070001	9.70957	2.20926e-06	NA	NA		no	no	No_cluster
GSPATG00019796001	9.7078	3.01204e-11	NA	NA	Phage tail tape measure protein	no	no	No_cluster
GSPATG00022841001	9.70603	1.23562e-12	NA	NA		no	no	No_cluster
GSPATG00018443001	9.57228	3.91711e-12	NA	NA	Uncharacterized protein	no	no	No_cluster	TNFR/CD27/30/40/95 cysteine-rich region , Zinc finger, RING-type , EGF , Furin-like repeat , Growth factor, receptor , EGF-like region, conserved site
GSPATG00033282001	9.5078	1.84418e-05	NA	NA		no	no	No_cluster
GSPATG00024400001	9.42495	4.05309e-21	NA	NA	Uncharacterized protein	no	no	No_cluster	EGF , Furin-like repeat , Growth factor, receptor
GSPATG00022885001	9.32397	6.08013e-32	NA	NA	Putative uncharacterized protein (Fragment)	no	no	No_cluster	Cell division protein ZapA-like
GSPATG00028767001	9.26853	1.54619e-09	NA	NA		no	no	No_cluster	EGF-like region, conserved site , EGF, extracellular
GSPATG00034076001	9.26344	2.86923e-11	NA	NA		no	no	No_cluster
GSPATG00036246001	9.19126	1.19263e-13	NA	NA		no	no	No_cluster
GSPATG00005294001	9.12905	5.14288e-11	NA	NA	Putative uncharacterized protein	no	no	No_cluster	Tetratricopeptide TPR-1 , Tetratricopeptide-like helical , Tetratricopeptide region , Tetratricopeptide TPR2
GSPATG00034077001	9.06289	4.92437e-08	NA	NA	Uncharacterized protein YOR019W	no	no	No_cluster
GSPATG00033963001	8.94573	9.93553e-08	NA	NA	DOMON domain containing protein	no	no	No_cluster	Cytochrome b5
GSPATG00001493001	8.83191	6.41913e-07	NA	NA	Uncharacterized protein	yes	no	No_cluster
GSPATG00036932001	8.66047	3.47669e-08	NA	NA		no	no	No_cluster
GSPATG00034207001	8.52986	2.76805e-15	NA	NA		no	no	No_cluster
GSPATG00034007001	8.48312	5.2258e-07	NA	NA		no	no	No_cluster
GSPATG00026234001	8.45856	1.89699e-09	NA	NA	Chromosome 9 SCAF14991	no	no	No_cluster	Zinc finger, RING-type , Zinc finger, RING/FYVE/PHD-type
GSPATG00038702001	8.39631	2.76805e-15	NA	NA	Uncharacterized protein	no	no	No_cluster	MAM , Growth factor, receptor
GSPATG00015588001	8.39613	1.86382e-08	NA	NA	Protein kinase domain protein	no	no	No_cluster	Protein kinase, core , Tyrosine protein kinase , Serine/threonine protein kinase , Serine/threonine protein kinase, active site , Protein kinase-like , Protein kinase ATP binding, conserved site , Serine/threonine protein kinase-related
GSPATG00023236001	8.37228	6.03239e-06	NA	NA		no	no	No_cluster
GSPATG00001960001	8.34234	6.41828e-07	NA	NA	Cathepsin	no	no	No_cluster	Peptidase, cysteine peptidase active site , Peptidase C1A, papain C-terminal , Peptidase C1A, papain , Proteinase inhibitor I29, cathepsin propeptide
GSPATG00025476001	8.30875	6.0585e-08	NA	NA	Uncharacterized protein (Fragment)	no	no	No_cluster	Biotin/lipoate A/B protein ligase , Biotin--acetyl-CoA-carboxylase ligase
GSPATG00037693001	8.27929	2.38509e-07	NA	NA	All4933 protein	no	no	No_cluster
GSPATG00009488001	8.24722	5.04257e-08	NA	NA	Ubiquitin fusion degradation protein UFD1 containing protein	no	no	No_cluster	Ubiquitin fusion degradation protein UFD1
GSPATG00037680001	8.24583	1.11129e-05	NA	NA		no	no	No_cluster
GSPATG00011653001	8.1833	2.27304e-14	NA	NA	Peptidase C14 caspase catalytic subunit p20 (Precursor)	no	no	No_cluster	Tetratricopeptide TPR-1 , Tetratricopeptide-like helical , Tetratricopeptide region
GSPATG00012799001	8.1697	1.02283e-08	NA	NA		no	no	No_cluster
GSPATG00007140001	8.15618	4.90093e-30	NA	NA		no	no	No_cluster
GSPATG00036702001	8.10586	2.48269e-09	NA	NA	Predicted protein	no	no	No_cluster	TLDc
GSPATG00035707001	8.05035	5.3595e-08	NA	NA		no	no	No_cluster
GSPATG00038584001	8.04923	3.85977e-07	NA	NA		no	no	No_cluster
GSPATG00018388001	8.04667	1.17655e-10	NA	NA	tRNA (GuanineN(7))methyltransferase putative	no	no	No_cluster
GSPATG00014230001	8.03678	5.91736e-19	NA	NA	G surface protein	no	no	No_cluster	Notch region , Paramecium surface antigen , Plexin/semaphorin/integrin , Proteinase inhibitor I14/I15, hirudin/antistatin , Plexin-like fold
GSPATG00017053001	7.96251	4.40149e-11	6	NA	Putative uncharacterized protein	no	no	No_cluster
GSPATG00001842001	7.91635	6.09781e-16	NA	NA		yes	no	No_cluster
GSPATG00030883001	7.79978	1.24242e-11	NA	NA		no	no	No_cluster
GSPATG00023029001	7.79021	5.2036e-06	NA	NA	Uncharacterized protein (Fragment)	no	no	No_cluster	EGF-like, type 3 , Zinc finger, RING-type , Zinc finger, RING/FYVE/PHD-type
GSPATG00030642001	7.73969	8.67141e-05	NA	NA	Isoleucine--tRNA ligase	no	no	No_cluster
GSPATG00031492001	7.70898	8.54048e-06	NA	NA	Uncharacterized protein	no	no	No_cluster
GSPATG00016113001	7.69454	8.00913e-12	NA	NA		no	no	No_cluster
GSPATG00008382001	7.51163	5.34402e-05	NA	NA	Cathepsin	no	no	No_cluster	Peptidase C1A, papain C-terminal , Peptidase C1A, papain , Proteinase inhibitor I29, cathepsin propeptide
GSPATG00031435001	7.48222	8.42467e-13	NA	NA		no	no	No_cluster	Tetratricopeptide TPR-1 , Tetratricopeptide-like helical , Tetratricopeptide region
GSPATG00013494001	7.4753	4.08218e-16	NA	NA	Uncharacterized protein	no	no	No_cluster	Protein kinase, core , Protein kinase-like , Mitogen activated protein kinase kinase kinase 4
GSPATG00038824001	7.42535	2.07893e-06	NA	NA	Putative uncharacterized protein	no	no	No_cluster	EGF , Furin-like repeat , Growth factor, receptor
GSPATG00020319001	7.4103	4.84372e-09	NA	NA		no	no	No_cluster
GSPATG00017501001	7.40713	1.05558e-05	NA	NA	Piso0_000447 protein	no	no	No_cluster
GSPATG00006905001	7.36187	1.07487e-15	NA	NA		no	no	No_cluster
GSPATG00037228001	7.35216	2.14573e-06	NA	NA		no	no	No_cluster
GSPATG00030096001	7.33718	5.79047e-06	NA	NA		no	no	No_cluster	WD40 repeat , WD40 repeat-like , WD40/YVTN repeat-like
GSPATG00026644001	7.31302	5.59553e-07	NA	NA	(Myosin heavy-chain) kinase	no	no	No_cluster	Pentapeptide repeat , WD40 repeat , WD40 repeat-like , WD40/YVTN repeat-like
GSPATG00025603001	7.23226	7.63665e-15	NA	NA		no	no	No_cluster
GSPATG00003122001	7.13878	0.000194154	NA	NA		no	no	No_cluster
GSPATG00034489001	7.11334	1.54201e-10	NA	NA	Homospermidine synthase	no	no	No_cluster	Homospermidine synthase , NAD(P)-binding
GSPATG00008933001	7.09739	5.02749e-05	NA	NA		no	no	No_cluster	Zinc finger, RING-type , Zinc finger, RING/FYVE/PHD-type
GSPATG00004235001	7.06132	1.50674e-27	NA	NA	Putative uncharacterized protein	no	no	No_cluster	Armadillo-type fold
GSPATG00013991001	7.01759	1.73641e-05	NA	NA		no	no	No_cluster
GSPATG00032485001	6.9975	7.64342e-05	NA	NA		no	no	No_cluster
GSPATG00025808001	6.91123	5.94303e-11	NA	NA	Putative uncharacterized protein	no	no	No_cluster
GSPATG00018643001	6.90317	4.26207e-07	NA	NA	Uncharacterized protein (Fragment)	no	no	No_cluster	ABC transporter, transmembrane region , ABC transporter-like , AAA+ ATPase, core , ABC transporter, transmembrane region, type 1
GSPATG00004606001	6.87452	4.4094e-07	NA	NA		no	no	No_cluster
GSPATG00011686001	6.82628	2.06678e-07	NA	NA		no	no	No_cluster
GSPATG00003576001	6.7732	1.94775e-13	NA	NA	Putative uncharacterized protein	no	no	No_cluster
GSPATG00035792001	6.77095	2.52551e-28	NA	NA		no	no	No_cluster
GSPATG00003244001	6.76937	1.7043e-11	NA	NA	Putative uncharacterized protein	no	no	No_cluster
GSPATG00023961001	6.75573	5.14268e-13	NA	NA		no	no	No_cluster
GSPATG00007253001	6.67047	2.29136e-07	NA	NA		no	no	No_cluster
GSPATG00002467001	6.66432	3.7722e-13	NA	NA		no	no	No_cluster
GSPATG00035199001	6.54145	1.36755e-06	NA	NA		no	no	No_cluster
GSPATG00026723001	6.522	1.96578e-17	NA	NA	156D suface antigen	no	no	No_cluster	Paramecium surface antigen , Protease inhibitor I8, cysteine-rich trypsin inhibitor-like
GSPATG00022318001	6.46152	5.26837e-07	NA	NA		yes	no	No_cluster
GSPATG00011281001	6.44644	3.8055e-19	5	NA	Putative uncharacterized protein	yes	no	No_cluster
GSPATG00037507001	6.38575	4.48548e-10	NA	NA	Uncharacterized protein	no	no	No_cluster
GSPATG00014378001	6.30257	0.000313119	NA	NA	Myb-like DNA-binding domain containing protein	no	no	No_cluster	SANT, DNA-binding , Homeodomain-like , Homeodomain-related , Myb, DNA-binding , Myb transcription factor
GSPATG00039728001	6.284	0.000115463	NA	NA	Putative uncharacterized protein	no	no	No_cluster	Growth factor, receptor
GSPATG00008928001	6.2748	0.000106854	NA	NA	Putative uncharacterized protein	no	no	No_cluster
GSPATG00004320001	6.25656	3.56901e-06	NA	NA	FAD binding domain containing protein	no	no	No_cluster	Homeodomain-like
GSPATG00034445001	6.25516	8.66104e-08	NA	NA		no	no	No_cluster
GSPATG00006646001	6.16764	1.47789e-05	5	NA	Tryptophan 5-hydroxylase 1	no	no	No_cluster	Aromatic amino acid hydroxylase
GSPATG00009895001	6.16247	4.62169e-06	NA	NA	Uncharacterized protein	no	no	No_cluster
GSPATG00013456001	6.15793	1.28423e-05	NA	NA		no	no	No_cluster	Homeodomain-like
GSPATG00003635001	6.13483	7.39877e-07	NA	NA	Uncharacterized protein	no	no	No_cluster
GSPATG00039681001	6.13371	7.52848e-10	NA	NA	Ribosomal protein VAR1	no	no	No_cluster
GSPATG00037652001	6.09763	1.31201e-27	NA	NA	GI21743	no	no	No_cluster	Concanavalin A-like lectin/glucanase
GSPATG00028960001	6.06708	5.26297e-05	NA	NA	Cyclin	no	no	No_cluster	Cyclin , Cyclin, N-terminal , Cyclin-like , Cyclin-related , Cyclin, A/B/D/E
GSPATG00032570001	6.02318	3.99406e-05	NA	NA	Putative uncharacterized protein	no	no	No_cluster
GSPATG00035782001	5.98775	2.17724e-16	NA	NA	Putative uncharacterized protein (Fragment)	no	no	No_cluster
GSPATG00023679001	5.96259	1.1861e-18	NA	NA	Putative uncharacterized protein (Fragment)	no	no	No_cluster
GSPATG00025823001	5.94054	2.51458e-06	NA	NA		no	no	No_cluster
GSPATG00025633001	5.90027	1.16236e-07	NA	NA		no	no	No_cluster
GSPATG00021807001	5.86749	2.75415e-12	NA	NA	PHD-finger family protein	no	no	No_cluster	Bromo adjacent region , Zinc finger, PHD-type , Zinc finger, FYVE/PHD-type , Zinc finger, RING/FYVE/PHD-type
GSPATG00016036001	5.85374	8.21072e-16	NA	NA	Uncharacterized protein	no	no	No_cluster	EGF , Furin-like repeat , Growth factor, receptor , EGF-like region, conserved site
GSPATG00016989001	5.81982	7.17833e-05	NA	NA	Uncharacterized protein	no	no	No_cluster
GSPATG00023088001	5.80028	5.5137e-17	4	NA	Major Facilitator Superfamily protein	no	no	No_cluster	Major facilitator superfamily MFS-1 , MFS general substrate transporter
GSPATG00022974001	5.79504	1.47465e-05	NA	NA	O-acyltransferase	no	no	No_cluster	Membrane bound O-acyl transferase, MBOAT
GSPATG00036946001	5.76075	1.7346e-09	NA	NA		no	no	No_cluster
GSPATG00018729001	5.73819	1.89699e-09	NA	NA	Putative uncharacterized protein	no	no	No_cluster	Protein phosphatase 2C-related , Protein phosphatase 2C, N-terminal , Protein phosphatase 2C
GSPATG00024205001	5.73446	5.75584e-09	NA	NA	Protein kinase domain containing protein	no	no	No_cluster	Protein kinase, core , Tyrosine protein kinase , Serine/threonine protein kinase , Serine/threonine protein kinase, active site , Protein kinase-like , Serine/threonine protein kinase-related
GSPATG00039073001	5.73111	1.16091e-16	NA	NA	Putative uncharacterized protein (Fragment)	no	no	No_cluster
GSPATG00034484001	5.69985	5.81665e-09	NA	NA		no	no	No_cluster
GSPATG00028732001	5.6885	3.97233e-12	NA	NA	Uncharacterized protein	no	no	No_cluster
GSPATG00031647001	5.60874	1.8801e-05	NA	NA		no	no	No_cluster
GSPATG00018130001	5.60696	0.00130661	NA	NA	Putative uncharacterized protein	no	no	No_cluster	SANT, DNA-binding , Homeodomain-like , Homeodomain-related , Myb, DNA-binding , Myb transcription factor
GSPATG00009500001	5.59675	0.000235889	NA	NA	Zinc finger domain	no	no	No_cluster	Cysteine rich repeat, tripleX , EGF , Furin-like repeat , Growth factor, receptor
GSPATG00029093001	5.55826	1.34516e-09	NA	NA		no	no	No_cluster
GSPATG00023829001	5.55365	7.94262e-26	NA	NA		no	no	No_cluster
GSPATG00033189001	5.54358	6.34294e-07	NA	NA	IPT/TIG domain containing protein	no	no	No_cluster	Pectin lyase fold/virulence factor
GSPATG00032875001	5.54292	0.000295226	NA	NA	FAD binding domain containing protein	no	no	No_cluster	Homeodomain-like
GSPATG00001637001	5.53298	5.50703e-09	NA	NA	Trichocyst matrix protein T1-B	no	no	No_cluster	Lipid/polyisoprenoid-binding, YceI-like
GSPATG00005626001	5.52505	8.46967e-19	NA	NA		yes	no	No_cluster
GSPATG00019540001	5.51804	1.39444e-05	NA	NA		no	no	No_cluster
GSPATG00004106001	5.51002	4.3189e-06	NA	NA		no	no	No_cluster
GSPATG00032679001	5.49685	7.87592e-09	NA	NA		no	no	No_cluster
GSPATG00008440001	5.48956	1.96078e-17	4	NA	Uncharacterized protein	yes	no	No_cluster
GSPATG00029620001	5.4682	6.30622e-06	NA	NA	Synaptonemal complex protein 1	no	no	No_cluster
GSPATG00033964001	5.4626	0.000689356	NA	NA	DOMON domain containing protein	no	no	No_cluster
GSPATG00027015001	5.45881	1.62969e-05	NA	NA	Putative uncharacterized protein	no	no	No_cluster	WD40 repeat , WD40 repeat-like , WD40/YVTN repeat-like
GSPATG00027471001	5.42127	1.40249e-06	NA	NA		no	no	No_cluster
GSPATG00005517001	5.41078	4.09518e-05	NA	NA		no	no	No_cluster
GSPATG00011306001	5.35562	0.000206009	NA	NA	Uncharacterized protein	no	no	No_cluster
GSPATG00013363001	5.33436	0.000194686	NA	NA		no	no	No_cluster
GSPATG00039671001	5.33411	2.7123e-12	NA	NA		no	no	No_cluster
GSPATG00025319001	5.32032	0.000722551	NA	NA	Uncharacterized protein	no	no	No_cluster
GSPATG00004040001	5.30909	2.59617e-27	NA	NA	Trichocyst matrix protein T2-A	no	no	No_cluster
GSPATG00002589001	5.29079	6.40641e-05	NA	NA	Protein kinase domain containing protein	no	no	No_cluster	Protein kinase, core , Tyrosine protein kinase , Serine/threonine protein kinase , Serine/threonine protein kinase, active site , Protein kinase-like , Serine/threonine protein kinase-related
GSPATG00030836001	5.28778	5.56209e-14	NA	NA		no	no	No_cluster
GSPATG00031850001	5.27672	3.88832e-12	NA	NA	Putative uncharacterized protein	no	no	No_cluster	Poly(ADP-ribose) polymerase, catalytic region
GSPATG00010361001	5.26885	1.7636e-05	NA	NA	Protein kinase domain protein	no	no	No_cluster	Protein kinase, core , Tyrosine protein kinase , Serine/threonine protein kinase , Serine/threonine protein kinase, active site , Protein kinase-like , Protein kinase ATP binding, conserved site , Serine/threonine protein kinase-related
GSPATG00006745001	5.25429	1.60284e-16	14	NA	Putative uncharacterized protein	yes	no	No_cluster
GSPATG00021270001	5.25268	1.47148e-05	NA	NA	N/a	no	no	No_cluster	Protein kinase, core , Calcium-binding EF-hand , Serine/threonine protein kinase , Protein kinase-like , EF-Hand type , Serine/threonine protein kinase-related
GSPATG00036692001	5.24097	1.0585e-10	NA	NA		no	no	No_cluster
GSPATG00024043001	5.21469	0.000117231	NA	NA	Putative uncharacterized protein	no	no	No_cluster
GSPATG00038097001	5.19927	1.06432e-18	NA	NA	Trichocyst matrix protein (Fragment)	no	no	No_cluster
GSPATG00024243001	5.1932	3.09764e-05	NA	NA		no	no	No_cluster
GSPATG00020180001	5.14952	3.85387e-09	NA	NA	NLI interacting factor-like phosphatase family protein	no	no	No_cluster	NLI interacting factor , Dullard-like phosphatase domain
GSPATG00031768001	5.1461	1.69088e-08	NA	NA	Protein kinase domain protein (Fragment)	no	no	No_cluster	Protein kinase, core , Serine/threonine protein kinase , Protein kinase-like , Testis-specific serine-threonine kinase , Serine/threonine protein kinase-related
GSPATG00012978001	5.12063	2.63688e-08	NA	NA	Uncharacterized protein	no	no	No_cluster
GSPATG00028323001	5.10949	1.54712e-23	NA	NA	Enterotoxin	no	no	No_cluster
GSPATG00002904001	5.10007	0.000220325	NA	NA		no	no	No_cluster
GSPATG00004595001	5.09961	6.86984e-05	NA	NA	Aliphatic amidase	no	no	No_cluster
GSPATG00029136001	5.09232	0.00230476	NA	NA		no	no	No_cluster
GSPATG00011672001	5.083	5.24198e-09	NA	NA		no	no	No_cluster
GSPATG00006514001	5.06052	8.98827e-15	4	NA	Putative uncharacterized protein	no	no	No_cluster
GSPATG00007526001	5.0594	8.74441e-17	NA	NA	Trichocyst matrix protein (Fragment)	no	no	No_cluster
GSPATG00025516001	5.04558	3.97841e-05	NA	3		yes	no	No_cluster
GSPATG00003231001	5.03704	1.05329e-06	NA	NA		no	no	No_cluster
GSPATG00019412001	5.0067	2.19852e-13	NA	NA		no	no	No_cluster
GSPATG00004906001	5.00415	0.000167861	NA	NA	Protein kinase domain protein	no	no	No_cluster	Protein kinase, core , Tyrosine protein kinase , Serine/threonine protein kinase , Serine/threonine protein kinase, active site , Protein kinase-like , Protein kinase ATP binding, conserved site , Serine/threonine protein kinase-related
GSPATG00017199001	4.99169	2.08673e-10	NA	NA	Surface antigen G	no	no	No_cluster	Notch region , Paramecium surface antigen , Plexin/semaphorin/integrin , Plexin-like fold
GSPATG00031963001	4.95711	0.000154753	NA	NA		no	no	No_cluster
GSPATG00002373001	4.93857	4.70156e-10	NA	NA	Uncharacterized protein (Fragment)	no	no	No_cluster	Cupin, RmlC-type , Protein of unknown function DUF1637
GSPATG00028738001	4.93826	8.24963e-10	16	NA	Meiosis-specific nuclear structural protein 1	yes	no	No_cluster
GSPATG00023182001	4.93012	0.000333027	NA	NA	Predicted protein (Fragment)	no	no	No_cluster	Heat shock factor (HSF)-type, DNA-binding , Winged helix repressor DNA-binding
GSPATG00014101001	4.9115	3.4271e-06	NA	NA	Putative uncharacterized protein	no	no	No_cluster
GSPATG00024594001	4.90589	0.000769041	NA	NA		no	no	No_cluster	Immunoglobulin E-set
GSPATG00001307001	4.90063	0.000439034	NA	NA		no	no	No_cluster
GSPATG00037116001	4.89567	2.81812e-06	NA	NA		no	no	No_cluster	Zinc finger, RING-type , EGF-like , Zinc finger, RING/FYVE/PHD-type
GSPATG00028822001	4.88787	5.01476e-11	NA	NA	Myb-like DNA-binding domain containing protein	no	no	No_cluster	SANT, DNA-binding , Homeodomain-like , Homeodomain-related , Myb, DNA-binding , Myb transcription factor
GSPATG00014559001	4.88586	1.0279e-09	NA	NA	Trichocyst matrix protein T2-C	no	no	No_cluster	Prefoldin
GSPATG00035273001	4.87461	1.60913e-07	6	3	Protein kinase domain protein	yes	no	No_cluster	Cyclic nucleotide-binding , Protein kinase, core , Tyrosine protein kinase , Serine/threonine protein kinase , cAMP/cGMP-dependent protein kinase , Serine/threonine protein kinase, active site , Protein kinase-like , RmlC-like jelly roll fold , Protein kinase ATP binding, conserved site , Serine/threonine protein kinase-related
GSPATG00022629001	4.86861	0.00163034	NA	NA		no	no	No_cluster
GSPATG00014786001	4.85832	1.30433e-09	NA	NA	Uncharacterized protein	no	no	No_cluster
GSPATG00026594001	4.85796	1.02446e-05	8	NA	Fructose-bisphosphate aldolase	yes	no	No_cluster	Fructose-bisphosphate aldolase, class-I , Aldolase-type TIM barrel
GSPATG00038151001	4.81667	3.71625e-07	NA	NA	Transcription factor MYB1R1	no	no	No_cluster	Homeodomain-like
GSPATG00009258001	4.816	0.000776852	NA	NA	Putative uncharacterized protein	no	no	No_cluster
GSPATG00010588001	4.79985	0.000554375	NA	NA		no	no	No_cluster
GSPATG00038098001	4.79382	4.66191e-12	NA	NA	Trichocyst matrix protein (Fragment)	no	no	No_cluster
GSPATG00014118001	4.78532	1.168e-06	NA	NA		no	no	No_cluster
GSPATG00022628001	4.76912	0.00116239	NA	NA	Putative uncharacterized protein	no	no	No_cluster
GSPATG00008697001	4.76505	2.31835e-05	NA	NA	D-alanine--D-alanine ligase	no	no	No_cluster
GSPATG00021832001	4.76015	0.000191791	NA	NA		no	no	No_cluster
GSPATG00019228001	4.75663	6.38166e-08	NA	NA	Putative uncharacterized protein	yes	no	No_cluster
GSPATG00035730001	4.74523	5.88475e-11	NA	NA	Uncharacterized protein	no	no	No_cluster
GSPATG00003150001	4.73612	6.86151e-06	NA	NA		no	no	No_cluster
GSPATG00026826001	4.73423	0.00251006	NA	NA		no	no	No_cluster
GSPATG00028234001	4.73034	2.00359e-11	NA	NA		no	no	No_cluster
GSPATG00033912001	4.72475	3.95997e-08	NA	NA	Predicted protein	no	no	No_cluster	Protein kinase, core , MORN motif , Protein kinase-like
GSPATG00039408001	4.7043	0.000850231	NA	NA		no	no	No_cluster
GSPATG00029247001	4.70074	4.73026e-07	NA	2	Putative uncharacterized protein	no	no	No_cluster	Carbonic anhydrase, eukaryotic
GSPATG00027684001	4.68188	0.000744639	NA	NA		no	no	No_cluster
GSPATG00027456001	4.67071	0.000132348	NA	NA	Uncharacterized protein	no	no	No_cluster	Ribonuclease III
GSPATG00005186001	4.6692	0.00159979	NA	NA		no	no	No_cluster
GSPATG00010493001	4.65572	2.73922e-13	5	NA	Putative uncharacterized protein	no	no	No_cluster
GSPATG00000254001	4.65259	2.67494e-13	NA	NA	Putative uncharacterized protein	no	no	No_cluster
GSPATG00037831001	4.6485	1.21057e-08	NA	NA		no	no	No_cluster
GSPATG00018268001	4.64753	6.95073e-05	NA	NA	Putative uncharacterized protein	yes	no	No_cluster
GSPATG00004873001	4.63721	0.000100303	NA	NA		no	no	No_cluster
GSPATG00026676001	4.61955	0.00174541	NA	NA	Uncharacterized protein	no	no	No_cluster
GSPATG00012738001	4.60465	0.00410263	NA	NA		no	no	No_cluster
GSPATG00007208001	4.60346	9.4715e-07	NA	NA	Dihydroorotate dehydrogenase family protein	no	no	No_cluster	Adrenodoxin reductase , Dihydroorotate dehydrogenase, core , Pyridine nucleotide-disulphide oxidoreductase, NAD-binding region , 4Fe-4S ferredoxin, iron-sulphur binding , Fumarate reductase/succinate dehydrogenase flavoprotein, N-terminal , Alpha-helical ferredoxin , Fumarate reductase, C-terminal , FAD-dependent pyridine nucleotide-disulphide oxidoreductase , Aldolase-type TIM barrel , NAD(P)-bi…
GSPATG00022024001	4.5959	1.61012e-06	NA	NA	Cyclic nucleotide-binding domain containing protein	no	no	No_cluster	Cyclic nucleotide-binding , RmlC-like jelly roll fold
GSPATG00028770001	4.58743	6.69792e-05	NA	NA	FAD binding domain containing protein	no	no	No_cluster	Homeodomain-like
GSPATG00035783001	4.56924	1.32914e-08	NA	NA	Uncharacterized protein	no	no	No_cluster
GSPATG00010047001	4.56126	1.63422e-06	NA	NA	Putative uncharacterized protein	no	no	No_cluster	Protein kinase, core , Tyrosine protein kinase , Serine/threonine protein kinase , Serine/threonine protein kinase, active site , Protein kinase-like , Protein kinase ATP binding, conserved site , Serine/threonine protein kinase-related
GSPATG00001306001	4.55646	7.4796e-15	NA	NA		no	no	No_cluster
GSPATG00000620001	4.55442	7.93647e-05	NA	NA		no	no	No_cluster	Zinc finger, C2H2-type
GSPATG00014883001	4.55391	1.30108e-21	NA	NA	Trichocyst matrix protein T1-F	no	no	No_cluster
GSPATG00018736001	4.55124	7.16541e-16	NA	NA		no	no	No_cluster
GSPATG00034059001	4.54577	5.21457e-06	NA	NA		no	no	No_cluster	Sel1-like , Tetratricopeptide-like helical , Tetratricopeptide region , Tetratricopeptide TPR2
GSPATG00007527001	4.53838	1.15666e-20	NA	NA	Trichocyst matrix protein (Fragment)	no	no	No_cluster
GSPATG00029519001	4.53766	0.0011162	NA	NA		no	no	No_cluster
GSPATG00010304001	4.53678	0.000549816	NA	NA		no	no	No_cluster
GSPATG00030591001	4.53617	0.000440477	NA	NA	Putative WD-40 repeat protein	no	no	No_cluster	WD40 repeat , Pyrrolo-quinoline quinone , WD40 repeat-like , WD40/YVTN repeat-like
GSPATG00005584001	4.53237	1.15763e-05	NA	NA	Anaerobic ribonucleoside-triphosphate reductase	no	no	No_cluster
GSPATG00028431001	4.52962	8.9438e-05	NA	NA	Uncharacterized protein	no	no	No_cluster	U box , Tetracycline transcriptional regulator, TetR-related, C-terminal , Zinc finger, RING/FYVE/PHD-type
GSPATG00020276001	4.52756	1.01233e-08	NA	NA		no	no	No_cluster
GSPATG00012826001	4.52293	0.00308045	NA	NA		no	no	No_cluster
GSPATG00010842001	4.52078	9.03415e-10	NA	NA		no	no	No_cluster
GSPATG00006694001	4.52057	6.13745e-11	NA	NA		no	no	No_cluster
GSPATG00001678001	4.51893	1.82417e-12	NA	NA	Putative uncharacterized protein	yes	no	No_cluster
GSPATG00032683001	4.51481	2.74902e-05	NA	NA	Putative uncharacterized protein	no	no	No_cluster
GSPATG00001877001	4.50735	2.27829e-05	NA	NA	Zinc finger lsd1 subclass family protein	no	no	No_cluster	TNFR/CD27/30/40/95 cysteine-rich region , EGF , Furin-like repeat , Growth factor, receptor
GSPATG00021588001	4.5028	0.000318354	NA	NA		no	no	No_cluster
GSPATG00004598001	4.48592	0.00137464	NA	NA	Protein kinase domain containing protein	no	no	No_cluster	Protein kinase, core , Tyrosine protein kinase , Serine/threonine protein kinase , Serine/threonine protein kinase, active site , Protein kinase-like , Protein kinase ATP binding, conserved site , Serine/threonine protein kinase-related
GSPATG00034697001	4.48539	2.89668e-19	NA	NA	Uncharacterized protein	no	no	No_cluster
GSPATG00032088001	4.4833	0.000115739	NA	NA		no	no	No_cluster	SFT2-like
GSPATG00013908001	4.47101	2.16429e-06	NA	NA		no	no	No_cluster
GSPATG00004439001	4.46255	2.45683e-05	NA	NA		no	no	No_cluster
GSPATG00034160001	4.45388	2.61966e-16	NA	NA	Probable calcium/calmodulin-binding membrane protein PCM4 (Fragment)	no	no	No_cluster	Beta and gamma crystallin , Furin-like repeat , Growth factor, receptor , Gamma-crystallin related
GSPATG00034678001	4.44586	1.35344e-05	NA	NA	T-lymphocyte activation antigen CD80	no	no	No_cluster	MAM
GSPATG00036347001	4.44147	8.51406e-10	NA	NA	Uncharacterized protein	no	no	No_cluster
GSPATG00037412001	4.43654	0.00267611	NA	NA	Cathepsin F	no	no	No_cluster	Peptidase, cysteine peptidase active site , Peptidase C1A, papain C-terminal , Peptidase C1A, papain , Proteinase inhibitor I29, cathepsin propeptide
GSPATG00033060001	4.42928	3.35365e-12	5	NA	Putative uncharacterized protein	no	no	No_cluster	Armadillo-type fold
GSPATG00030085001	4.42615	1.19263e-13	NA	NA		no	no	No_cluster
GSPATG00021571001	4.41615	0.00231146	NA	NA		no	no	No_cluster
GSPATG00028988001	4.40264	4.60759e-05	NA	NA		no	no	No_cluster
GSPATG00021321001	4.3972	5.91342e-08	NA	NA	VSP	no	no	No_cluster
GSPATG00036026001	4.38899	7.17219e-15	NA	NA		no	no	No_cluster	Beta and gamma crystallin , Gamma-crystallin related
GSPATG00016753001	4.36766	5.73614e-06	NA	NA	Protein kinase domain containing protein	no	no	No_cluster	Protein kinase, core , Tyrosine protein kinase , Serine/threonine protein kinase , Serine/threonine protein kinase, active site , Protein kinase-like , Serine/threonine protein kinase-related
GSPATG00012912001	4.36765	1.64773e-05	NA	NA	Cyclic nucleotide-binding domain containing protein	no	no	No_cluster	Cyclic nucleotide-binding , RmlC-like jelly roll fold
GSPATG00014040001	4.35848	3.90434e-07	NA	NA		no	no	No_cluster
GSPATG00001409001	4.35023	3.34119e-05	NA	NA	Uncharacterized protein	no	no	No_cluster
GSPATG00013075001	4.34416	8.88258e-07	NA	NA	Myb-like DNA-binding domain containing protein	no	no	No_cluster	SANT, DNA-binding , Homeodomain-like , Homeodomain-related , Myb, DNA-binding , Myb transcription factor
GSPATG00036446001	4.34131	1.13659e-10	NA	NA		no	no	No_cluster
GSPATG00023794001	4.3364	4.93598e-08	NA	NA	Protein SUPPRESSOR OF NIM1 1	no	no	No_cluster
GSPATG00014888001	4.32977	1.27974e-18	NA	NA	Trichocyst matrix protein (Fragment)	no	no	No_cluster
GSPATG00037756001	4.32933	1.4524e-06	NA	NA		no	no	No_cluster	High mobility group box, HMG
GSPATG00007528001	4.32726	4.29557e-19	NA	NA	Trichocyst matrix protein (Fragment)	no	no	No_cluster
GSPATG00011713001	4.32417	0.000157629	NA	NA	Uncharacterized protein	no	no	No_cluster	MORN motif
GSPATG00017128001	4.32202	6.56514e-09	NA	NA	SelT/selW/selH selenoprotein domain containing protein	yes	no	No_cluster
GSPATG00003777001	4.31809	1.28349e-07	NA	NA		no	no	No_cluster
GSPATG00002702001	4.31636	1.02526e-09	NA	NA	Dynein heavy chain family protein	yes	no	No_cluster	Dynein heavy chain, N-terminal region 1
GSPATG00035507001	4.30762	9.10698e-11	NA	NA	Singapore isolate B (sub-type 7) whole genome shotgun sequence assembly	no	no	No_cluster	ATPase, P-type, K/Mg/Cd/Cu/Zn/Na/Ca/Na/H-transporter , E1-E2 ATPase-associated region
GSPATG00022606001	4.30752	8.02317e-05	NA	NA	Phosphatidylinositol 4-phosphate 5-kinase 2	no	no	No_cluster	MORN motif
GSPATG00032508001	4.30706	9.60344e-17	NA	NA	Trichocyst matrix protein (Fragment)	no	no	No_cluster
GSPATG00039074001	4.30378	3.82857e-07	NA	NA	Putative uncharacterized protein (Fragment)	no	no	No_cluster	Concanavalin A-like lectin/glucanase
GSPATG00030584001	4.29592	2.07685e-05	NA	NA		no	no	No_cluster
GSPATG00030075001	4.29516	0.000131014	NA	NA	Uncharacterized protein	no	no	No_cluster	Homeodomain-like
GSPATG00000312001	4.29491	2.71283e-05	NA	NA		no	no	No_cluster
GSPATG00021389001	4.27981	1.01973e-10	NA	NA	Uncharacterized protein	no	no	No_cluster
GSPATG00022788001	4.27896	1.5433e-10	NA	NA		no	no	No_cluster	Tetrapyrrole biosynthesis, glutamyl-tRNA reductase, C-terminal
GSPATG00032523001	4.27727	2.55272e-09	NA	NA		no	no	No_cluster	Protein kinase, core , Serine/threonine protein kinase , MORN motif , Protein kinase-like
GSPATG00023305001	4.27272	0.00099452	NA	NA		no	no	No_cluster
GSPATG00010266001	4.27152	5.05068e-06	NA	NA	Putative uncharacterized protein	no	no	No_cluster
GSPATG00004402001	4.26379	0.000700863	NA	NA	Putative uncharacterized protein	no	no	No_cluster
GSPATG00024501001	4.26006	4.53008e-05	NA	NA	Putative uncharacterized protein	no	no	No_cluster
GSPATG00033018001	4.24981	2.63363e-16	NA	NA		no	no	No_cluster
GSPATG00014927001	4.24598	2.74464e-08	NA	NA	GYF domain containing protein	no	no	No_cluster	GYF
GSPATG00036494001	4.24451	0.000458445	NA	NA	Putative uncharacterized protein	no	no	No_cluster
GSPATG00014411001	4.24006	2.38014e-06	NA	NA	Uncharacterized protein	no	no	No_cluster	Protein kinase, core , Tyrosine protein kinase , Serine/threonine protein kinase , Protein kinase-like , Serine/threonine protein kinase-related
GSPATG00020405001	4.2376	1.75377e-13	NA	NA		no	no	No_cluster	Beta and gamma crystallin , Gamma-crystallin related
GSPATG00011926001	4.22954	0.000106166	NA	NA		no	no	No_cluster
GSPATG00031015001	4.22759	3.79793e-07	NA	NA	Kinesin-II	no	no	No_cluster	Kinesin, motor region
GSPATG00013850001	4.2253	2.55119e-09	4	2	IPT/TIG domain containing protein	no	no	No_cluster	Cell surface receptor IPT/TIG , Galactose-binding like , Concanavalin A-like lectin/glucanase , Pectin lyase fold/virulence factor , Immunoglobulin E-set
GSPATG00010589001	4.22457	0.00159822	NA	NA	Uncharacterized protein	no	no	No_cluster	RabGAP/TBC
GSPATG00039080001	4.20489	4.77079e-10	NA	NA	Putative uncharacterized protein	no	no	No_cluster
GSPATG00012096001	4.19251	0.00484706	NA	NA	Uncharacterized protein	no	no	No_cluster
GSPATG00025547001	4.18719	8.34295e-06	NA	NA		no	no	No_cluster
GSPATG00018881001	4.18038	2.19425e-08	NA	NA		no	no	No_cluster
GSPATG00018970001	4.17708	0.00014382	NA	NA	Mitochondrial carrier protein	no	no	No_cluster	Mitochondrial substrate carrier
GSPATG00016597001	4.17468	3.44913e-05	NA	NA		yes	no	No_cluster
GSPATG00011013001	4.16652	0.00613228	NA	NA		no	no	No_cluster
GSPATG00013112001	4.15761	0.00686781	NA	NA		no	no	No_cluster
GSPATG00009281001	4.1541	8.74441e-17	NA	NA		no	no	No_cluster
GSPATG00033917001	4.15081	0.00156213	NA	NA	Dual specificity protein kinase zak2	no	no	No_cluster	Protein kinase, core , MORN motif , Protein kinase-like
GSPATG00007620001	4.1502	0.000207012	NA	NA	NADH dehydrogenase	no	no	No_cluster
GSPATG00032540001	4.14516	0.000199878	NA	NA		no	no	No_cluster	Ferredoxin
GSPATG00006800001	4.13298	0.00594158	NA	NA	Probable calcium/calmodulin-binding membrane protein PCM4 (Fragment)	no	no	No_cluster	Growth factor, receptor
GSPATG00015763001	4.12945	0.00361387	NA	NA		no	no	No_cluster
GSPATG00000931001	4.11575	0.00475329	NA	NA	Valyl-tRNA synthetase	no	no	No_cluster
GSPATG00027508001	4.11291	1.38634e-05	NA	NA	Chitin synthase family protein	no	no	No_cluster	Chitin synthase
GSPATG00001467001	4.1126	2.59448e-05	NA	NA	Protein kinase domain containing protein	no	no	No_cluster	Protein kinase, core , Tyrosine protein kinase , Serine/threonine protein kinase , Serine/threonine protein kinase, active site , Protein kinase-like , Serine/threonine protein kinase-related
GSPATG00004039001	4.09995	1.08042e-16	NA	NA	Trichocyst matrix protein T2-A	no	no	No_cluster
GSPATG00027644001	4.09978	2.1061e-07	NA	NA		no	no	No_cluster
GSPATG00004136001	4.09895	0.000112378	NA	NA	Uncharacterized protein (Fragment)	no	no	No_cluster	NLI interacting factor
GSPATG00005147001	4.09635	6.25401e-07	NA	NA	Disulfide isomerase	no	no	No_cluster	Thioredoxin fold , Thioredoxin-like fold , Thioredoxin domain
GSPATG00033269001	4.09478	3.84671e-05	NA	NA	WD40 repeat-containing protein	no	no	No_cluster	WD40 repeat , WD40 repeat-like , WD40/YVTN repeat-like
GSPATG00015616001	4.09432	0.00204854	NA	NA		no	no	No_cluster
GSPATG00035977001	4.09429	1.32715e-08	NA	NA		no	no	No_cluster
GSPATG00020070001	4.09423	4.38309e-15	10	NA	Putative uncharacterized protein (Fragment)	yes	no	No_cluster
GSPATG00002667001	4.08741	2.2808e-14	NA	NA	Sodium/potassium/calcium exchanger 1	no	no	No_cluster
GSPATG00024766001	4.08318	3.56635e-05	NA	NA	Protein kinase domain containing protein	no	no	No_cluster	Protein kinase, core , Tyrosine protein kinase , Serine/threonine protein kinase , Serine/threonine protein kinase, active site , Protein kinase-like , Protein kinase ATP binding, conserved site , Serine/threonine protein kinase-related
GSPATG00004236001	4.08298	1.34773e-14	NA	NA		no	no	No_cluster
GSPATG00026324001	4.08287	1.70652e-15	NA	NA	Rif1 protein	no	no	No_cluster
GSPATG00017272001	4.0826	2.09529e-12	NA	NA		no	no	No_cluster	HMG-I and HMG-Y, DNA-binding
GSPATG00039624001	4.07995	1.95714e-08	NA	NA	Zinc finger	no	no	No_cluster
GSPATG00003732001	4.0693	8.74201e-05	NA	NA	Putative uncharacterized protein	no	no	No_cluster
GSPATG00005711001	4.06879	2.68745e-12	NA	NA	Uncharacterized protein	no	no	No_cluster
GSPATG00016347001	4.06236	7.90722e-07	NA	NA	Putative uncharacterized protein	no	no	No_cluster
GSPATG00033993001	4.0597	0.00446298	NA	NA	Wd-repeat protein	no	no	No_cluster	WD40 repeat , WD40 repeat-like , WD40/YVTN repeat-like
GSPATG00000610001	4.0584	0.00335662	NA	NA		no	no	No_cluster	MFS general substrate transporter
GSPATG00013338001	4.05517	0.00582662	NA	NA		no	no	No_cluster
GSPATG00015196001	4.04979	1.7283e-13	NA	NA	Trichocyst matrix protein (Fragment)	no	no	No_cluster
GSPATG00032877001	4.04733	0.0015285	NA	NA		no	no	No_cluster
GSPATG00039574001	4.04033	1.81656e-05	NA	NA	Protein serine/threonine kinase	no	no	No_cluster	Growth factor, receptor
GSPATG00000076001	4.03674	1.8122e-09	NA	4	Putative uncharacterized protein	yes	no	No_cluster
GSPATG00016585001	4.0363	2.84427e-06	NA	NA	Putative uncharacterized protein	no	no	No_cluster	EGF , Furin-like repeat , Fibronectin, type III-like fold , Growth factor, receptor , Soluble quinoprotein glucose dehydrogenase
GSPATG00016768001	4.0344	0.000701198	NA	NA		no	no	No_cluster
GSPATG00006249001	4.03363	3.65898e-05	NA	NA	Stress response protein NST1	no	no	No_cluster
GSPATG00007139001	4.03182	6.48141e-17	NA	NA	Putative uncharacterized protein (Fragment)	no	no	No_cluster
GSPATG00017775001	4.02825	1.2915e-16	NA	NA	Putative uncharacterized protein	no	no	No_cluster
GSPATG00006545001	4.02799	0.00191752	NA	NA	Transmembrane protein 216	no	no	No_cluster
GSPATG00018456001	4.02029	4.32109e-06	NA	NA		no	no	No_cluster
GSPATG00039661001	4.01815	1.54059e-08	NA	NA		no	no	No_cluster	Tetratricopeptide region , Tetratricopeptide TPR2
GSPATG00024116001	4.01389	6.56575e-10	NA	NA	Putative uncharacterized protein	yes	no	No_cluster
GSPATG00038801001	4.00691	1.87311e-05	NA	NA	Putative surface protein with EGF domains and furin-like repeats	no	no	No_cluster	EGF , Furin-like repeat , Growth factor, receptor , EGF-like region, conserved site
GSPATG00004536001	4.00677	6.61645e-05	NA	NA		no	no	No_cluster
GSPATG00016582001	4.00657	1.26007e-17	NA	NA	Uncharacterized protein	no	no	No_cluster
GSPATG00035099001	4.00437	0.0013973	NA	NA		no	no	No_cluster	Zinc finger, FYVE/PHD-type
GSPATG00028151001	4.00366	0.00171494	NA	NA	Putative uncharacterized protein	no	no	No_cluster
GSPATG00009521001	4.00185	2.17957e-11	NA	NA		no	no	No_cluster
GSPATG00035784001	4.00154	1.07327e-05	NA	NA	Putative uncharacterized protein	no	no	No_cluster
GSPATG00007283001	3.99962	0.004421	NA	NA		no	no	No_cluster
GSPATG00016639001	3.99715	7.73823e-09	NA	NA		yes	no	No_cluster
GSPATG00035208001	3.99689	9.13997e-15	NA	NA	Uncharacterized protein	yes	no	No_cluster	Concanavalin A-like lectin/glucanase
GSPATG00013814001	3.9955	0.000643091	NA	NA		no	no	No_cluster
GSPATG00013199001	3.99401	2.55272e-09	17	NA	Transcription factor iib	yes	no	No_cluster	Protein of unknown function DUF667
GSPATG00007168001	3.99056	1.50662e-06	NA	NA	Uncharacterized protein	no	no	No_cluster	Protein kinase, core , Tyrosine protein kinase , Calcium-binding EF-hand , Serine/threonine protein kinase , Serine/threonine protein kinase, active site , Protein kinase-like , EF-Hand type , Protein kinase ATP binding, conserved site , Serine/threonine protein kinase-related
GSPATG00016659001	3.98849	1.95062e-06	NA	NA	Putative uncharacterized protein	no	no	No_cluster
GSPATG00036894001	3.9819	1.21251e-12	NA	NA	Granule lattice protein 1	no	no	No_cluster
GSPATG00036321001	3.96695	8.60573e-05	NA	NA	Uncharacterized protein	no	no	No_cluster
GSPATG00001327001	3.96439	2.52606e-05	NA	NA		no	no	No_cluster
GSPATG00002157001	3.95918	2.98137e-07	NA	NA	Nipped-B-like protein B	no	no	No_cluster	Concanavalin A-like lectin/glucanase
GSPATG00033926001	3.95845	3.55566e-16	NA	NA	Trichocyst matrix protein T4-B	no	no	No_cluster
GSPATG00000792001	3.94898	4.63456e-10	NA	NA	Nipped-B-like protein B	no	no	No_cluster
GSPATG00023457001	3.944	5.83646e-12	NA	NA	Putative uncharacterized protein	yes	no	No_cluster
GSPATG00038356001	3.94233	2.03276e-12	NA	NA	Putative uncharacterized protein	yes	no	No_cluster
GSPATG00036140001	3.94061	4.47781e-13	NA	NA		no	no	No_cluster
GSPATG00007846001	3.93697	0.00762394	NA	NA		no	no	No_cluster
GSPATG00038434001	3.93449	0.001805	NA	NA	DNA-directed RNA polymerase subunit beta''	no	no	No_cluster
GSPATG00005020001	3.93055	8.22186e-10	NA	NA	Uncharacterized protein	no	no	No_cluster
GSPATG00001489001	3.92921	0.000214182	NA	NA	Putative uncharacterized protein	no	no	No_cluster
GSPATG00001335001	3.92272	0.00236427	NA	NA	Uncharacterized protein	no	no	No_cluster
GSPATG00007539001	3.92267	4.66557e-15	NA	NA	Trichocyst matrix protein T1-F	no	no	No_cluster
GSPATG00006041001	3.92053	0.00395089	NA	NA		no	no	No_cluster
GSPATG00034716001	3.91939	5.73958e-10	NA	NA	Putative uncharacterized protein (Fragment)	no	no	No_cluster
GSPATG00026542001	3.91908	0.00484706	NA	NA		no	no	No_cluster
GSPATG00015325001	3.91726	1.5545e-05	NA	NA	Protein kinase domain protein	no	no	No_cluster	Protein kinase, core , Tyrosine protein kinase , Serine/threonine protein kinase , Serine/threonine protein kinase, active site , Protein kinase-like , Mitogen activated protein kinase kinase kinase 3 , Protein kinase ATP binding, conserved site , Serine/threonine protein kinase-related
GSPATG00015468001	3.91704	0.00392486	NA	NA		no	no	No_cluster
GSPATG00007860001	3.9149	1.20359e-06	NA	NA	Protein kinase domain containing protein	yes	no	No_cluster	Protein kinase, core , Tyrosine protein kinase , Calcium-binding EF-hand , Serine/threonine protein kinase , Serine/threonine protein kinase, active site , Protein kinase-like , EF-Hand type , Protein kinase ATP binding, conserved site , Serine/threonine protein kinase-related
GSPATG00013709001	3.91471	1.46517e-07	NA	NA		no	no	No_cluster
GSPATG00020763001	3.91339	0.00738991	NA	NA	EF hand family protein	no	no	No_cluster	Calcium-binding EF-hand
GSPATG00015504001	3.91016	8.41047e-18	NA	NA	Putative uncharacterized protein	no	no	No_cluster
GSPATG00011367001	3.90726	0.000530088	NA	NA		no	no	No_cluster
GSPATG00008351001	3.90471	2.34205e-17	NA	NA	Trichocyst matrix protein (Fragment)	no	no	No_cluster
GSPATG00001756001	3.90367	8.61881e-07	NA	NA	Enolase	yes	no	No_cluster	Enolase
GSPATG00014437001	3.90273	0.000233782	NA	NA		no	no	No_cluster
GSPATG00013395001	3.89947	4.47212e-05	NA	NA	Protein kinase domain containing protein	no	no	No_cluster	MORN motif
GSPATG00015282001	3.89329	0.00656375	NA	NA		no	no	No_cluster
GSPATG00024597001	3.88911	1.03756e-06	NA	NA	Cyclic nucleotide-binding domain containing protein	no	no	No_cluster	Cyclic nucleotide-binding , RmlC-like jelly roll fold
GSPATG00017461001	3.88804	4.56513e-07	NA	NA	Uncharacterized protein	no	no	No_cluster
GSPATG00013853001	3.88722	2.7631e-17	NA	NA	Trichocyst matrix protein (Fragment)	no	no	No_cluster
GSPATG00037651001	3.88523	9.64478e-12	NA	NA	Trichocyst matrix protein T1-B	no	no	No_cluster	tRNA-binding arm
GSPATG00028384001	3.8839	1.53395e-05	NA	NA		no	no	No_cluster
GSPATG00013405001	3.8734	6.60721e-05	4	NA	Putative uncharacterized protein	yes	no	No_cluster	Calcium-binding EF-hand , EF-Hand type
GSPATG00001339001	3.8704	5.92301e-11	NA	NA	Dynein heavy chain family protein	yes	no	No_cluster	Prefoldin , ATPase associated with various cellular activities, AAA-5 , Dynein heavy chain, N-terminal region 1 , Dynein heavy chain, N-terminal region 2
GSPATG00003998001	3.87015	2.27067e-14	NA	NA		no	no	No_cluster
GSPATG00030468001	3.86617	8.91313e-07	NA	NA		no	no	No_cluster
GSPATG00032344001	3.86508	2.74151e-05	NA	NA	Putative uncharacterized protein	no	no	No_cluster
GSPATG00011336001	3.86069	0.00119033	NA	NA	Methyl-accepting chemotaxis protein	no	no	No_cluster
GSPATG00038047001	3.85797	0.00100242	NA	NA	Putative uncharacterized protein	no	no	No_cluster
GSPATG00006616001	3.85784	9.91552e-10	NA	NA		no	no	No_cluster
GSPATG00009716001	3.85324	9.30413e-15	NA	NA	Putative uncharacterized protein	no	no	No_cluster
GSPATG00038611001	3.85233	4.13088e-06	NA	NA	Uncharacterized protein	no	no	No_cluster	EGF , Furin-like repeat , Growth factor, receptor
GSPATG00035844001	3.84787	7.40009e-13	16	NA	Trichohyalin	yes	no	No_cluster
GSPATG00006688001	3.84764	8.49443e-05	NA	NA	Dynein light chain 8-like C	yes	no	No_cluster	Dynein light chain, type 1 and 2
GSPATG00015516001	3.84435	3.54867e-16	NA	NA	Trichocyst matrix protein T4-B	no	no	No_cluster
GSPATG00027884001	3.84196	3.54392e-16	NA	NA	Trichocyst matrix protein (Fragment)	no	no	No_cluster
GSPATG00028906001	3.84161	2.16715e-12	15	NA	Trichohyalin	yes	no	No_cluster
GSPATG00039491001	3.83834	0.0091881	NA	NA		no	no	No_cluster
GSPATG00002563001	3.83757	1.17691e-06	NA	NA	Uncharacterized protein	yes	no	No_cluster
GSPATG00024441001	3.8319	0.00330759	NA	NA	Myb-like DNA-binding domain containing protein	no	no	No_cluster	SANT, DNA-binding , Homeodomain-like , Homeodomain-related , Myb, DNA-binding , Myb transcription factor
GSPATG00003999001	3.82475	1.94991e-17	NA	NA		no	no	No_cluster
GSPATG00038427001	3.82371	0.00070722	NA	NA		no	no	No_cluster
GSPATG00023382001	3.81924	1.05775e-11	NA	NA	Putative uncharacterized protein	yes	no	No_cluster	Adenylate kinase , Adenylate/cytidine kinase, N-terminal
GSPATG00016333001	3.81891	0.000449235	15	NA	Uncharacterized protein	yes	no	No_cluster
GSPATG00010199001	3.81756	1.36233e-06	NA	NA		yes	no	No_cluster
GSPATG00001593001	3.81347	6.99511e-07	NA	NA	Uncharacterized protein	no	no	No_cluster
GSPATG00025645001	3.81291	0.000347912	10	NA	Cyclic nucleotide-binding domain containing protein	yes	no	No_cluster	Cyclic nucleotide-binding , cAMP/cGMP-dependent protein kinase , cAMP-dependent protein kinase, regulatory subunit, type I/II alpha/beta , cAMP-dependent protein kinase regulatory subunit , RmlC-like jelly roll fold
GSPATG00032748001	3.80788	0.000122483	NA	NA		no	no	No_cluster
GSPATG00014804001	3.80419	0.000213273	NA	NA		no	no	No_cluster
GSPATG00017624001	3.79927	1.88519e-09	NA	NA		no	no	No_cluster	Prefoldin
GSPATG00024809001	3.79604	2.51485e-17	NA	NA		no	no	No_cluster
GSPATG00019397001	3.7954	1.25929e-07	NA	NA	Putative uncharacterized protein	no	no	No_cluster	Spo11/DNA topoisomerase VI, subunit A
GSPATG00024978001	3.79103	0.00201518	NA	NA		no	no	No_cluster	WD40 repeat , WD40 repeat-like , WD40/YVTN repeat-like
GSPATG00005319001	3.79085	1.64139e-15	NA	NA	Trichocyst matrix protein T2-A	no	no	No_cluster
GSPATG00007606001	3.78142	8.95349e-14	NA	NA		no	no	No_cluster	Beta and gamma crystallin , Gamma-crystallin related
GSPATG00006347001	3.78049	3.08334e-08	NA	NA		no	no	No_cluster
GSPATG00022601001	3.77902	0.00171482	NA	NA	Uncharacterized protein	no	no	No_cluster	Zinc finger, RING-type , Zinc finger, RING/FYVE/PHD-type
GSPATG00013859001	3.7748	6.79606e-17	NA	NA	Trichocyst matrix protein T1-F	no	no	No_cluster
GSPATG00015184001	3.77356	1.26952e-13	NA	NA	Trichocyst matrix protein T1-F	no	no	No_cluster
GSPATG00020178001	3.77161	0.000108517	NA	NA		no	no	No_cluster
GSPATG00034707001	3.76835	4.32109e-06	NA	NA	Putative pterin-4-alpha-carbinolamine dehydratase	no	no	No_cluster	Transcriptional coactivator/pterin dehydratase
GSPATG00008722001	3.76101	0.000192424	NA	NA	EF hand family protein	no	no	No_cluster
GSPATG00031396001	3.76089	6.53668e-05	NA	NA		no	no	No_cluster
GSPATG00021467001	3.76061	1.03958e-12	NA	NA	Putative uncharacterized protein	yes	no	No_cluster
GSPATG00030819001	3.7597	0.00844917	NA	NA	Rab-family small GTPase Rab1C	no	no	No_cluster	Ras GTPase , Ras small GTPase, Ras type , Ras small GTPase, Rho type , Ras small GTPase, Rab type , Small GTP-binding protein , Ras
GSPATG00001261001	3.75572	1.39037e-05	NA	NA	Putative uncharacterized protein	yes	no	No_cluster
GSPATG00000914001	3.75079	2.81954e-05	NA	NA		no	no	No_cluster
GSPATG00025591001	3.74985	7.79112e-16	NA	NA	NA	no	no	No_cluster	Concanavalin A-like lectin/glucanase , WD40 repeat-like
GSPATG00019289001	3.74596	2.48365e-10	NA	NA	Uncharacterized protein	yes	no	No_cluster	Universal stress protein (Usp) , UspA , Rossmann-like alpha/beta/alpha sandwich fold
GSPATG00036493001	3.7444	0.0080477	NA	NA		no	no	No_cluster
GSPATG00025909001	3.74384	0.00069113	NA	NA		no	no	No_cluster
GSPATG00008538001	3.73834	0.0046483	NA	NA	Meiosis-specific component of sister chromatid cohesion complex	no	no	No_cluster
GSPATG00026321001	3.73492	2.09101e-10	NA	NA	Titin	no	no	No_cluster
GSPATG00011107001	3.73473	5.37776e-07	NA	NA		no	no	No_cluster
GSPATG00022632001	3.73242	0.00294496	NA	NA	Cyclic nucleotide-binding domain containing protein	no	no	No_cluster	Cyclic nucleotide-binding , RmlC-like jelly roll fold
GSPATG00024033001	3.73174	3.91711e-12	4	NA	Putative uncharacterized protein (Fragment)	no	no	No_cluster
GSPATG00000768001	3.72926	2.26865e-10	NA	NA	Putative uncharacterized protein	no	no	No_cluster
GSPATG00038966001	3.72297	4.29423e-10	NA	NA		no	no	No_cluster
GSPATG00000726001	3.71977	2.15687e-05	NA	NA	Uncharacterized protein	no	no	No_cluster	EGF , Furin-like repeat , Growth factor, receptor , EGF, extracellular
GSPATG00008245001	3.71901	1.91941e-09	NA	NA	Trichocyst matrix protein T2-A	no	no	No_cluster	Prefoldin
GSPATG00035027001	3.7187	2.36664e-16	NA	NA	Putative uncharacterized protein	no	no	No_cluster
GSPATG00020973001	3.71327	5.58185e-10	NA	NA	Uncharacterized protein	yes	no	No_cluster	WD40 repeat-like
GSPATG00002618001	3.70816	0.00522061	NA	NA	Uncharacterized protein	no	no	No_cluster	Protein kinase, core , Tyrosine protein kinase , Calcium-binding EF-hand , Serine/threonine protein kinase , Protein kinase-like , EF-Hand type , Protein kinase ATP binding, conserved site , Serine/threonine protein kinase-related
GSPATG00009800001	3.70629	0.000159236	NA	NA		no	no	No_cluster
GSPATG00009380001	3.70515	9.28715e-05	NA	NA	Putative uncharacterized protein	no	no	No_cluster
GSPATG00013149001	3.70507	1.85285e-13	NA	NA	Putative uncharacterized protein	yes	no	No_cluster
GSPATG00003152001	3.70281	0.00204854	NA	NA	Putative uncharacterized protein	no	no	No_cluster
GSPATG00022133001	3.69685	0.00257646	NA	NA	Cation channel family protein	no	no	No_cluster	Cyclic nucleotide-binding , Ion transport 2 , RmlC-like jelly roll fold
GSPATG00011827001	3.69568	4.22574e-11	NA	NA	Putative uncharacterized protein	yes	no	No_cluster
GSPATG00012670001	3.69501	7.25264e-05	NA	NA	Cation channel family protein	no	no	No_cluster	Cyclic nucleotide-binding , Ion transport 2 , RmlC-like jelly roll fold
GSPATG00038084001	3.69291	7.56673e-05	NA	NA	Uncharacterized protein	no	no	No_cluster
GSPATG00019949001	3.68259	0.00308277	NA	NA		no	no	No_cluster
GSPATG00014893001	3.67157	6.10657e-17	NA	NA		yes	no	No_cluster
GSPATG00005755001	3.66753	0.000949226	NA	NA	Short chain dehydrogenase	no	no	No_cluster
GSPATG00010989001	3.66567	1.27023e-07	NA	NA	Putative uncharacterized protein	yes	no	No_cluster
GSPATG00024880001	3.6648	0.000201887	NA	NA	Putative uncharacterized protein	no	no	No_cluster	Beta and gamma crystallin , Furin-like repeat , Growth factor, receptor , Gamma-crystallin related
GSPATG00006014001	3.66318	0.00288861	NA	NA		no	no	No_cluster
GSPATG00010169001	3.6625	1.06838e-06	NA	NA	Cyclic nucleotide-binding domain containing protein	no	no	No_cluster	Cyclic nucleotide-binding , RmlC-like jelly roll fold
GSPATG00001510001	3.66145	8.52871e-11	NA	NA		no	no	No_cluster
GSPATG00014887001	3.65851	1.26539e-10	NA	NA	Trichocyst matrix protein (Fragment)	no	no	No_cluster
GSPATG00020980001	3.65824	5.15663e-12	NA	NA		no	no	No_cluster	Cell division protein ZapA-like
GSPATG00035734001	3.65631	5.86145e-06	NA	NA		no	no	No_cluster	AAA+ ATPase, core , AAA ATPase, core
GSPATG00004234001	3.65397	2.66437e-06	NA	NA	Putative uncharacterized protein (Fragment)	no	no	No_cluster	Concanavalin A-like lectin/glucanase
GSPATG00037830001	3.65375	3.669e-05	NA	NA		no	no	No_cluster
GSPATG00030887001	3.65059	0.00133238	NA	NA	EF hand family protein	no	no	No_cluster	Calcium-binding EF-hand , EF-Hand type
GSPATG00028815001	3.64879	1.20367e-11	NA	NA		no	no	No_cluster
GSPATG00000603001	3.64869	2.61462e-08	NA	NA		no	no	No_cluster	Prefoldin
GSPATG00011061001	3.64526	4.74149e-05	NA	NA		no	no	No_cluster
GSPATG00028885001	3.64466	5.81432e-07	NA	NA	Putative uncharacterized protein	no	no	No_cluster	Calcium-binding EF-hand
GSPATG00007525001	3.64316	1.08955e-12	NA	NA	Trichocyst matrix protein (Fragment)	no	no	No_cluster
GSPATG00024083001	3.64223	0.000132527	NA	NA	Histidine acid phosphatase family protein	no	no	No_cluster
GSPATG00030467001	3.63926	0.00243969	NA	NA		no	no	No_cluster
GSPATG00020131001	3.6347	2.17644e-12	NA	NA	Putative uncharacterized protein	yes	no	No_cluster	Armadillo-type fold
GSPATG00020334001	3.6315	2.41553e-06	NA	NA		no	no	No_cluster
GSPATG00027209001	3.62175	3.62548e-08	NA	NA	Putative uncharacterized protein	yes	no	No_cluster
GSPATG00010591001	3.62053	0.000225313	NA	NA	Cyclic nucleotide-binding domain containing protein	yes	no	No_cluster	Cyclic nucleotide-binding , cAMP/cGMP-dependent protein kinase , RmlC-like jelly roll fold
GSPATG00034631001	3.61674	1.0561e-05	NA	NA		no	no	No_cluster	Protein kinase, core , Serine/threonine protein kinase , Protein kinase-like
GSPATG00024311001	3.61096	0.000933334	NA	NA		no	no	No_cluster
GSPATG00006885001	3.60898	0.00220011	NA	NA		no	no	No_cluster
GSPATG00027051001	3.60465	2.82196e-08	NA	NA		no	no	No_cluster
GSPATG00029735001	3.60283	4.98567e-06	NA	NA		no	no	No_cluster
GSPATG00004201001	3.60245	3.9109e-11	NA	NA		no	no	No_cluster
GSPATG00038092001	3.60041	3.59449e-16	NA	NA		yes	no	No_cluster
GSPATG00037510001	3.59925	3.9117e-12	NA	NA	Ndc1 protein	no	no	No_cluster
GSPATG00029714001	3.59768	0.00511869	NA	NA	4-hydroxybenzoate polyprenyltransferase-like prenyltransferase (Precursor)	no	no	No_cluster
GSPATG00021163001	3.59394	0.00208012	NA	NA	Uncharacterized protein	no	no	No_cluster
GSPATG00036546001	3.58908	1.0599e-05	NA	NA		no	no	No_cluster	MORN motif
GSPATG00012002001	3.58901	4.48363e-14	NA	NA	Granule lattice protein 3	no	no	No_cluster
GSPATG00011937001	3.5863	3.39214e-08	NA	NA	MORN repeat protein	no	no	No_cluster	MORN motif
GSPATG00026144001	3.58538	1.69402e-08	NA	NA	Dynein heavy chain family protein	no	no	No_cluster
GSPATG00024987001	3.58369	0.000292988	NA	NA	Uncharacterized protein	no	no	No_cluster
GSPATG00005320001	3.58279	1.76448e-14	NA	NA	Trichocyst matrix protein T2-A	no	no	No_cluster
GSPATG00022158001	3.58196	2.45678e-14	NA	NA		yes	no	No_cluster
GSPATG00003739001	3.58127	0.000130581	NA	NA		no	no	No_cluster	Armadillo-type fold
GSPATG00013701001	3.57902	1.17863e-05	NA	NA	Putative uncharacterized protein	yes	no	No_cluster
GSPATG00024726001	3.57739	2.47114e-06	NA	NA		no	no	No_cluster
GSPATG00006078001	3.57313	0.00111024	NA	NA	LytTr DNA-binding domain protein	no	no	No_cluster
GSPATG00007307001	3.57268	0.00105617	NA	NA	EF hand family protein	no	no	No_cluster	Protein kinase, core , Protein kinase-like
GSPATG00027173001	3.57139	5.23782e-08	NA	NA	Putative uncharacterized protein	no	no	No_cluster
GSPATG00025238001	3.56989	0.00848322	NA	NA		no	no	No_cluster
GSPATG00037167001	3.56918	8.001e-08	NA	NA	Uncharacterized protein	no	no	No_cluster	Polymorphic membrane protein, Chlamydia , EGF , Furin-like repeat , Growth factor, receptor , Pectin lyase fold/virulence factor
GSPATG00002587001	3.56548	0.00433674	NA	NA		no	no	No_cluster
GSPATG00018067001	3.56201	0.000791281	NA	NA		no	no	No_cluster	DNA topoisomerase, type IIA, central
GSPATG00016241001	3.55943	4.40773e-12	NA	NA		no	no	No_cluster
GSPATG00012335001	3.55432	0.000121303	NA	NA		no	no	No_cluster
GSPATG00003529001	3.55423	3.33542e-11	NA	NA	Uncharacterized protein	no	no	No_cluster	Peptidase M16, zinc-binding site , Peptidase M16, C-terminal , Peptidase M16, core , Metalloenzyme, LuxS/M16 peptidase-like, metal-binding , Peptidase M16, N-terminal
GSPATG00038042001	3.55275	1.00636e-15	NA	NA	Putative uncharacterized protein	no	no	No_cluster
GSPATG00018931001	3.54756	0.00192757	6	NA	IQ calmodulin-binding motif family protein	no	no	No_cluster	IQ calmodulin-binding region
GSPATG00007538001	3.54728	4.44301e-13	NA	NA	Trichocyst matrix protein T1-F	no	no	No_cluster
GSPATG00022541001	3.54225	1.77288e-06	8	NA	Putative uncharacterized protein	yes	no	No_cluster
GSPATG00016251001	3.5399	1.35161e-06	NA	NA	Dynein heavy chain 3	yes	no	No_cluster	Protein-tyrosine phosphatase, dual specificity , Protein-tyrosine phosphatase , Dynein heavy chain, N-terminal region 2 , Protein-tyrosine phosphatase, active site
GSPATG00019439001	3.53818	1.80893e-13	NA	NA	Midasin	no	no	No_cluster
GSPATG00022163001	3.53396	3.36575e-08	NA	NA	Trichocyst matrix protein (Fragment)	no	no	No_cluster
GSPATG00024150001	3.53163	0.000122535	NA	NA	Uncharacterized protein	no	no	No_cluster
GSPATG00038401001	3.53149	0.000826691	NA	NA		no	no	No_cluster
GSPATG00018551001	3.52989	7.0507e-05	NA	NA		no	no	No_cluster
GSPATG00027720001	3.52855	1.15465e-12	NA	NA		no	no	No_cluster
GSPATG00032789001	3.52612	0.000148636	NA	NA	Uncharacterized protein	no	no	No_cluster	Zinc finger, RING-type , Zinc finger, RING/FYVE/PHD-type
GSPATG00007083001	3.52552	8.42467e-13	NA	NA	Uncharacterized protein	no	no	No_cluster
GSPATG00000474001	3.521	6.06909e-08	NA	NA	Putative uncharacterized protein	no	no	No_cluster
GSPATG00020365001	3.52075	0.000220125	7	NA	Uncharacterized protein	yes	no	No_cluster	Tctex-1
GSPATG00008479001	3.51903	2.47749e-06	NA	NA		no	no	No_cluster
GSPATG00038904001	3.51821	0.00595596	NA	NA		no	no	No_cluster
GSPATG00000518001	3.51704	9.7126e-08	NA	NA	Trichocyst matrix protein T2-C	no	no	No_cluster	Prefoldin
GSPATG00009894001	3.51155	0.00367988	NA	NA	Uncharacterized protein	no	no	No_cluster
GSPATG00007839001	3.51143	1.04429e-11	NA	NA	RNA polymerase beta' subunit-2 (Fragment)	no	no	No_cluster
GSPATG00026609001	3.50966	1.58001e-10	NA	NA	Microtubule-associated protein 1A	yes	no	No_cluster
GSPATG00027086001	3.50963	6.73415e-05	NA	NA	AGAP008318-PA (Fragment)	no	no	No_cluster
GSPATG00036956001	3.50878	0.00135856	NA	NA		no	no	No_cluster
GSPATG00015426001	3.50844	1.70117e-14	NA	NA	Granule lattice protein 3	no	no	No_cluster
GSPATG00013241001	3.50709	4.02476e-08	NA	NA	Cell surface glycoprotein 1	no	no	No_cluster
GSPATG00007332001	3.50681	0.00104152	NA	NA	Uncharacterized protein	no	no	No_cluster	Homeodomain-like
GSPATG00000221001	3.5019	0.000130716	NA	NA		no	no	No_cluster
GSPATG00025239001	3.50108	0.000191801	NA	NA		no	no	No_cluster
GSPATG00036603001	3.49923	6.91486e-07	NA	NA	Ubiquitin-conjugating enzyme	no	no	No_cluster	Ubiquitin-conjugating enzyme, E2 , Ubiquitin-conjugating enzyme , Ubiquitin-conjugating enzyme/RWD-like
GSPATG00036048001	3.49901	0.00324173	NA	NA		no	no	No_cluster
GSPATG00005360001	3.49498	1.46289e-05	NA	NA	Uncharacterized protein	no	no	No_cluster
GSPATG00006508001	3.49131	0.000767012	NA	NA		no	no	No_cluster
GSPATG00023579001	3.49123	1.52846e-15	NA	NA		no	no	No_cluster
GSPATG00007361001	3.49099	9.32393e-09	11	NA	Putative uncharacterized protein	yes	no	No_cluster
GSPATG00023325001	3.48311	0.00147872	NA	NA	Protein kinase domain containing protein	no	no	No_cluster	Protein kinase, core , Tyrosine protein kinase , Calcium-binding EF-hand , Serine/threonine protein kinase , Serine/threonine protein kinase, active site , Protein kinase-like , EF-Hand type , Protein kinase ATP binding, conserved site , Serine/threonine protein kinase-related
GSPATG00001552001	3.48255	3.96851e-05	NA	NA		no	no	No_cluster
GSPATG00013065001	3.48214	7.88448e-11	NA	NA		no	no	No_cluster
GSPATG00001297001	3.481	0.00261628	NA	NA	Cyclic nucleotide-binding domain containing protein	no	no	No_cluster	Cyclic nucleotide-binding , RmlC-like jelly roll fold
GSPATG00031574001	3.48087	0.00314	NA	NA		no	no	No_cluster
GSPATG00001681001	3.47519	0.00139008	NA	NA		no	no	No_cluster
GSPATG00003304001	3.47436	9.39908e-13	NA	NA		no	no	No_cluster
GSPATG00028554001	3.46834	2.15877e-05	NA	NA	Cation channel family protein	no	no	No_cluster	Cyclic nucleotide-binding , Zinc finger, CCHC-type , Ion transport 2 , RmlC-like jelly roll fold
GSPATG00001354001	3.4681	0.00101703	NA	NA	NLI interacting factor-like phosphatase family protein	no	no	No_cluster	NLI interacting factor
GSPATG00010368001	3.46766	5.88696e-09	NA	NA	Trichocyst matrix protein T1-B	no	no	No_cluster
GSPATG00021995001	3.46151	0.00386585	NA	NA		no	no	No_cluster
GSPATG00037017001	3.45918	5.81432e-07	NA	NA	Uncharacterized protein	no	no	No_cluster
GSPATG00030426001	3.45271	3.46218e-05	NA	NA	F-box and WD domain protein	no	no	No_cluster	WD40 repeat , WD40 repeat-like , WD40/YVTN repeat-like
GSPATG00039784001	3.45065	2.08895e-10	NA	NA	Putative uncharacterized protein (Fragment)	no	no	No_cluster	Gamma-crystallin related
GSPATG00013856001	3.44765	9.26289e-16	NA	NA		yes	no	No_cluster
GSPATG00035068001	3.44688	2.371e-14	NA	NA	Granule lattice protein 3	no	no	No_cluster
GSPATG00019139001	3.44543	1.65429e-07	NA	NA		no	no	No_cluster
GSPATG00011494001	3.44218	3.51452e-12	NA	NA	Putative uncharacterized protein	no	no	No_cluster
GSPATG00019776001	3.44213	0.00187991	NA	NA		no	no	No_cluster
GSPATG00025967001	3.44033	7.87278e-08	NA	NA	Dynein heavy chain family protein	no	no	No_cluster	Dynein heavy chain, N-terminal region 2
GSPATG00013439001	3.43994	9.30413e-15	NA	NA	Trichocyst matrix protein	no	no	No_cluster	Prefoldin
GSPATG00032466001	3.43961	5.72814e-09	NA	NA	Secretory granule protein t4-b	no	no	No_cluster	Nuclear hormone receptor, ligand-binding
GSPATG00019678001	3.4387	6.12798e-07	8	NA	Putative uncharacterized protein	yes	no	No_cluster
GSPATG00034425001	3.43699	1.42976e-06	NA	NA		yes	no	No_cluster
GSPATG00026276001	3.43566	0.00341637	NA	NA	Protein split ends	no	no	No_cluster
GSPATG00015870001	3.43392	5.05299e-14	NA	NA	Trichocyst matrix protein (Fragment)	no	no	No_cluster
GSPATG00035604001	3.43046	1.44709e-10	4	NA	Putative uncharacterized protein	yes	no	No_cluster	PapD-like
GSPATG00002729001	3.42878	2.27175e-07	NA	NA	Uncharacterized protein	no	no	No_cluster
GSPATG00006775001	3.42693	0.000283737	NA	NA	Protein kinase domain containing protein	no	no	No_cluster	Protein kinase, core , Tyrosine protein kinase , Serine/threonine protein kinase , Protein kinase-like , Protein kinase ATP binding, conserved site , Serine/threonine protein kinase-related
GSPATG00026210001	3.42588	3.68796e-13	NA	NA	Trichocyst matrix protein T1-B	no	no	No_cluster
GSPATG00025120001	3.42571	3.77194e-05	NA	NA		no	no	No_cluster
GSPATG00033467001	3.42506	0.000354009	NA	NA	Hydrolase	no	no	No_cluster
GSPATG00013585001	3.42479	0.00824816	NA	NA	Putative uncharacterized protein	no	no	No_cluster
GSPATG00028945001	3.42476	0.000493168	NA	NA	IPT/TIG domain containing protein	no	no	No_cluster	Cell surface receptor IPT/TIG , Parallel beta-helix repeat , Galactose-binding like , Pectin lyase fold/virulence factor , Immunoglobulin E-set
GSPATG00018605001	3.42377	8.98827e-15	NA	NA	Putative uncharacterized protein	no	no	No_cluster
GSPATG00028868001	3.42267	0.000641813	NA	NA	Dual specificity phosphatase	no	no	No_cluster	Protein-tyrosine phosphatase, dual specificity , Protein-tyrosine phosphatase
GSPATG00033030001	3.42247	7.39411e-14	NA	NA	Trichocyst matrix protein T1-B	no	no	No_cluster
GSPATG00036897001	3.42128	6.0067e-07	NA	NA		yes	no	No_cluster
GSPATG00019275001	3.41983	8.63292e-09	NA	NA	Dynein heavy chain family protein	yes	no	No_cluster	Beta-catenin-interacting ICAT , ATPase associated with various cellular activities, AAA-5 , Dynein heavy chain, N-terminal region 2
GSPATG00001894001	3.41964	0.00105159	NA	NA	Putative uncharacterized protein	no	no	No_cluster	Intracellular calcium-release channel
GSPATG00008406001	3.41852	4.89801e-07	NA	NA		no	no	No_cluster
GSPATG00006156001	3.41584	0.00314	NA	NA		no	no	No_cluster
GSPATG00008205001	3.41412	1.00487e-07	NA	NA	Putative uncharacterized protein	yes	no	No_cluster
GSPATG00036599001	3.41382	0.00124592	NA	NA		no	no	No_cluster
GSPATG00025119001	3.41289	0.00111924	NA	NA		no	no	No_cluster
GSPATG00009715001	3.41192	6.47153e-14	NA	NA	Putative uncharacterized protein	no	no	No_cluster
GSPATG00009840001	3.41176	6.78805e-10	NA	NA	Uncharacterized protein	yes	no	No_cluster
GSPATG00026107001	3.40974	0.00653496	NA	NA		no	no	No_cluster
GSPATG00022595001	3.40705	0.000151696	NA	NA	Predicted protein	no	no	No_cluster	TLDc
GSPATG00018963001	3.40494	4.75786e-07	NA	NA	Predicted protein	no	no	No_cluster	Cyclic nucleotide-binding , Potassium channel, voltage-dependent, EAG/ELK/ERG , Ion transport 2 , RmlC-like jelly roll fold
GSPATG00039428001	3.4046	9.15128e-06	NA	NA		no	no	No_cluster
GSPATG00020858001	3.40327	1.06991e-14	NA	NA	Putative uncharacterized protein (Fragment)	no	no	No_cluster
GSPATG00013890001	3.40184	0.000521004	NA	NA		no	no	No_cluster
GSPATG00021536001	3.39826	1.55574e-09	10	NA	Putative uncharacterized protein	yes	no	No_cluster	WD40 repeat , WD40 repeat-like , WD40/YVTN repeat-like
GSPATG00038994001	3.39565	1.5572e-05	NA	NA	Dynein heavy chain family protein	yes	no	No_cluster	Dynein heavy chain, N-terminal region 2
GSPATG00006789001	3.39085	1.12294e-05	NA	NA		yes	no	No_cluster
GSPATG00005109001	3.39019	1.19197e-14	NA	NA	Putative uncharacterized protein (Fragment)	no	no	No_cluster
GSPATG00022451001	3.38917	0.000138989	NA	NA		no	no	No_cluster
GSPATG00017973001	3.3884	8.66817e-13	NA	NA	Trichocyst matrix protein T1-F	no	no	No_cluster
GSPATG00002468001	3.3875	5.25904e-07	NA	NA		no	no	No_cluster	Concanavalin A-like lectin/glucanase
GSPATG00013064001	3.38644	2.68619e-12	NA	NA		yes	no	No_cluster
GSPATG00005514001	3.38418	6.72439e-07	NA	NA	Putative uncharacterized protein	yes	no	No_cluster
GSPATG00009709001	3.38177	0.00235886	NA	NA	NOWA1-related protein	no	no	No_cluster
GSPATG00024643001	3.38063	3.16812e-05	NA	NA	Putative uncharacterized protein	no	no	No_cluster
GSPATG00004228001	3.3803	3.45056e-12	NA	NA	Putative uncharacterized protein	no	no	No_cluster
GSPATG00016529001	3.37707	2.91586e-14	NA	NA	Trichocyst matrix protein T1-B	no	no	No_cluster
GSPATG00028774001	3.37522	3.96959e-08	NA	NA		no	no	No_cluster
GSPATG00022450001	3.37507	9.19057e-08	NA	NA	TPR repeat protein	no	no	No_cluster
GSPATG00039075001	3.37499	7.80388e-06	NA	NA	Uncharacterized protein	no	no	No_cluster
GSPATG00039384001	3.37484	0.00521271	NA	NA	Extracellular matrix-like protein	no	no	No_cluster	EGF , Furin-like repeat , Growth factor, receptor
GSPATG00017192001	3.37462	4.93958e-05	NA	NA		no	no	No_cluster
GSPATG00011913001	3.36795	1.06286e-08	NA	NA	Calcium-release channel I-2a	no	no	No_cluster	Intracellular calcium-release channel , MIR , Globin-like , RyR and IP3R Homology associated , Inositol 1,4,5-trisphosphate/ryanodine receptor , Ryanodine receptor-related , MIR motif
GSPATG00014227001	3.36681	6.2068e-05	NA	NA		no	no	No_cluster
GSPATG00022463001	3.36619	0.00185711	NA	NA		no	no	No_cluster
GSPATG00009861001	3.36376	1.94356e-12	NA	NA	Trichocyst matrix protein T1-B	no	no	No_cluster
GSPATG00001049001	3.36185	1.40249e-06	NA	NA	EF hand family protein	yes	no	No_cluster	Calcium-binding EF-hand , EF-Hand type
GSPATG00036778001	3.3545	0.000848975	NA	NA	Cation channel family protein	no	no	No_cluster	Cyclic nucleotide-binding , Potassium channel, voltage-dependent, EAG/ELK/ERG , Ion transport , RmlC-like jelly roll fold
GSPATG00020345001	3.35353	2.04203e-06	NA	NA		no	no	No_cluster
GSPATG00016602001	3.35108	1.44472e-06	NA	NA	Cellulosome anchoring protein cohesin region	no	no	No_cluster
GSPATG00038103001	3.35003	2.0934e-11	NA	NA	Trichocyst matrix protein T1-F	no	no	No_cluster
GSPATG00006705001	3.34791	0.000167861	NA	NA	IQ calmodulin-binding motif family protein	no	no	No_cluster
GSPATG00000854001	3.34782	3.72099e-13	NA	NA		no	no	No_cluster
GSPATG00009816001	3.34775	0.000108403	5	NA	IQ calmodulin-binding motif family protein	no	no	No_cluster	IQ calmodulin-binding region
GSPATG00007692001	3.34654	2.99733e-05	NA	NA		no	no	No_cluster
GSPATG00003593001	3.34554	5.99525e-05	NA	NA	Putative cathepsin L-like proteinase	no	no	No_cluster	Peptidase, cysteine peptidase active site , Peptidase C1A, papain C-terminal , Peptidase C1A, papain , Proteinase inhibitor I29, cathepsin propeptide
GSPATG00033437001	3.34539	0.00690863	NA	NA		no	no	No_cluster
GSPATG00017582001	3.34358	5.533e-06	NA	NA	Putative uncharacterized protein	no	no	No_cluster	Adenylyl cyclase class-3/4/guanylyl cyclase , Ion transport
GSPATG00028789001	3.33811	0.000226789	NA	NA	Surface antigen A	no	no	No_cluster	Notch region , Paramecium surface antigen , Plexin/semaphorin/integrin
GSPATG00004448001	3.33276	3.85977e-07	NA	NA	Putative uncharacterized protein	yes	no	No_cluster
GSPATG00021155001	3.32959	0.00118317	NA	NA	Predicted protein (Fragment)	no	no	No_cluster	EGF-like, type 3 , Zinc finger, RING-type , EGF-like , EGF-like region, conserved site , Zinc finger, RING/FYVE/PHD-type
GSPATG00033950001	3.32853	0.00457155	NA	NA		no	no	No_cluster
GSPATG00030778001	3.32744	1.09318e-08	NA	NA	Putative uncharacterized protein	yes	no	No_cluster
GSPATG00007532001	3.3266	1.72319e-13	NA	NA		yes	no	No_cluster
GSPATG00039625001	3.32651	0.000229026	NA	NA	Zinc finger	no	no	No_cluster
GSPATG00003218001	3.32636	3.22642e-06	NA	NA	Putative uncharacterized protein	no	no	No_cluster
GSPATG00037125001	3.32631	1.13577e-08	NA	NA	Putative uncharacterized protein (Fragment)	no	no	No_cluster
GSPATG00000597001	3.32531	2.4904e-07	NA	NA	Trichocyst matrix protein T2-A	no	no	No_cluster
GSPATG00006894001	3.32446	1.33894e-10	NA	NA	Trichocyst matrix protein T4-A	no	no	No_cluster
GSPATG00024121001	3.3177	2.69632e-10	NA	NA	Putative uncharacterized protein	no	no	No_cluster
GSPATG00022107001	3.3172	9.57533e-10	NA	NA		no	no	No_cluster
GSPATG00034404001	3.31475	0.000856339	NA	NA	Uncharacterized protein	no	no	No_cluster
GSPATG00035606001	3.31243	0.000173848	NA	NA	Putative uncharacterized protein	yes	no	No_cluster
GSPATG00008920001	3.31156	7.20938e-08	NA	NA	Transcriptional adapter 2-alpha	no	no	No_cluster
GSPATG00017351001	3.30852	6.55837e-13	NA	NA	Putative uncharacterized protein	no	no	No_cluster
GSPATG00006967001	3.30361	0.00744435	NA	NA	Putative uncharacterized protein	no	no	No_cluster
GSPATG00006123001	3.30197	1.69185e-06	NA	NA	Putative uncharacterized protein	no	no	No_cluster
GSPATG00027464001	3.30158	0.00123072	NA	NA		no	no	No_cluster	WD40 repeat , WD40 repeat-like , WD40/YVTN repeat-like
GSPATG00026127001	3.30075	7.61642e-05	NA	NA		yes	no	No_cluster
GSPATG00024403001	3.29945	3.61535e-05	NA	NA	EGF-like domain containing protein	no	no	No_cluster	EGF , Furin-like repeat , Growth factor, receptor , EGF-like region, conserved site
GSPATG00024668001	3.29814	2.74732e-06	NA	NA	Putative uncharacterized protein	yes	no	No_cluster
GSPATG00008450001	3.29739	0.000354372	NA	NA		no	no	No_cluster
GSPATG00007063001	3.29658	1.10205e-05	NA	NA		no	no	No_cluster
GSPATG00031093001	3.29576	1.38343e-13	NA	NA		no	no	No_cluster
GSPATG00018157001	3.29442	0.000255943	NA	NA		no	no	No_cluster
GSPATG00003837001	3.29389	0.00169268	NA	NA	MORN repeat-containing protein	no	no	No_cluster	IQ calmodulin-binding region , MORN motif
GSPATG00015192001	3.2922	2.32514e-13	NA	NA		yes	no	No_cluster
GSPATG00007876001	3.29145	4.83954e-05	NA	NA		yes	no	No_cluster
GSPATG00030783001	3.28955	2.0572e-05	NA	NA	Putative uncharacterized protein	yes	no	No_cluster
GSPATG00012083001	3.28935	4.66191e-12	NA	NA	Trichocyst matrix protein (Fragment)	no	no	No_cluster
GSPATG00015183001	3.28733	2.26184e-11	NA	NA	Trichocyst matrix protein T1-F	no	no	No_cluster
GSPATG00001509001	3.28732	4.69813e-06	NA	4	Calcium-release channel IV-3b	no	no	No_cluster	MIR , Ion transport
GSPATG00022813001	3.28729	0.000821769	NA	NA	Mitogen-activated protein kinase 2	no	no	No_cluster	Protein kinase, core , Serine/threonine protein kinase , Protein kinase-like , Serine/threonine protein kinase-related
GSPATG00033209001	3.2858	0.00411778	NA	NA		no	no	No_cluster
GSPATG00031012001	3.28566	9.18767e-05	NA	NA		no	no	No_cluster
GSPATG00034422001	3.28362	0.000182931	NA	NA	NLI interacting factor-like phosphatase family protein	no	no	No_cluster	NLI interacting factor
GSPATG00009589001	3.28141	2.08653e-09	4	NA	Putative uncharacterized protein (Fragment)	yes	no	No_cluster
GSPATG00005146001	3.27937	2.00981e-07	11	NA	Putative uncharacterized protein	yes	no	No_cluster
GSPATG00000195001	3.27911	7.19566e-12	NA	NA	Putative uncharacterized protein	no	no	No_cluster	Peptidase M16, zinc-binding site , Peptidase M16, C-terminal , Peptidase M16, core , Metalloenzyme, LuxS/M16 peptidase-like, metal-binding , Peptidase M16, N-terminal
GSPATG00024692001	3.27881	1.12379e-06	NA	NA	Putative uncharacterized protein	no	no	No_cluster	Calcium-binding EF-hand
GSPATG00024226001	3.27646	3.76527e-06	5	NA	Ras-related protein Rab-7a	yes	no	No_cluster	Ras GTPase , Ran GTPase , RNA polymerase sigma factor 54, interaction , Ras small GTPase, Ras type , Ras small GTPase, Rho type , Ras small GTPase, Rab type , Small GTP-binding protein , Ras
GSPATG00023348001	3.27572	5.56324e-07	NA	NA	Putative uncharacterized protein	yes	no	No_cluster
GSPATG00033141001	3.27515	2.1264e-13	NA	NA	Trichocyst matrix protein T1-B	no	no	No_cluster
GSPATG00030727001	3.27389	0.000898598	NA	NA	Uncharacterized protein	no	no	No_cluster
GSPATG00019781001	3.27276	1.6122e-13	NA	NA		no	no	No_cluster
GSPATG00000736001	3.27133	1.72785e-09	NA	NA	Glycosyl transferase family 2	no	no	No_cluster
GSPATG00009875001	3.26733	3.58825e-09	NA	NA	Trichocyst matrix protein (Fragment)	no	no	No_cluster
GSPATG00036607001	3.26321	0.000204436	NA	NA		no	no	No_cluster
GSPATG00006888001	3.26198	0.000136699	NA	NA	Putative uncharacterized protein (Fragment)	no	no	No_cluster	Chemotaxis methyl-accepting receptor, signalling , FMN-binding split barrel, related
GSPATG00008675001	3.25631	4.40773e-12	NA	NA	Trichocyst matrix protein	no	no	No_cluster
GSPATG00003581001	3.25617	2.81516e-12	NA	NA		no	no	No_cluster
GSPATG00000760001	3.25558	0.00447649	NA	NA	Calcium-dependent protein kinase 20	no	no	No_cluster	Protein kinase, core , Calcium-binding EF-hand , Serine/threonine protein kinase , Protein kinase-like , EF-Hand type , Serine/threonine protein kinase-related
GSPATG00009101001	3.25535	2.88644e-11	NA	NA	Trichocyst matrix protein T2-A	no	no	No_cluster	Vinculin/alpha-catenin
GSPATG00000553001	3.25417	5.34833e-08	NA	NA		no	no	No_cluster
GSPATG00033064001	3.2535	0.00602854	NA	NA	ATPase	no	no	No_cluster	Signal transduction response regulator, receiver region , ATP-binding region, ATPase-like , Signal transduction histidine kinase, subgroup 1, dimerisation and phosphoacceptor region , Signal transduction histidine kinase, core , Signal transduction histidine kinase, homodimeric , CheY-like
GSPATG00008956001	3.25341	9.08526e-13	NA	NA		no	no	No_cluster	Lipid/polyisoprenoid-binding, YceI-like
GSPATG00010926001	3.2496	0.000285967	NA	NA	Serine/threonine-protein kinase Nek8	no	no	No_cluster	Protein kinase, core , Tyrosine protein kinase , Serine/threonine protein kinase , Protein kinase-like , Serine/threonine protein kinase-related
GSPATG00036108001	3.24906	7.21128e-06	NA	NA		no	no	No_cluster
GSPATG00014877001	3.24549	1.58965e-11	NA	NA		no	no	No_cluster
GSPATG00024871001	3.24448	2.68619e-12	NA	NA	Granule lattice protein 1	no	no	No_cluster
GSPATG00004808001	3.24261	4.40895e-11	NA	NA	Uncharacterized protein	no	no	No_cluster
GSPATG00012092001	3.24253	0.000642549	NA	NA		no	no	No_cluster	ENTH/VHS , Ribbon-helix-helix , Clathrin adaptor, alpha-adaptin, appendage, Ig-like subdomain , Clathrin/coatomer adaptor, adaptin-like, appendage, Ig-like subdomain
GSPATG00000211001	3.24066	0.000770502	NA	NA		no	no	No_cluster	Peptidase C48, SUMO/Sentrin/Ubl1
GSPATG00002145001	3.23989	3.04791e-13	NA	NA		no	no	No_cluster
GSPATG00018564001	3.23795	5.59609e-06	NA	NA		no	no	No_cluster
GSPATG00002318001	3.2368	3.70726e-05	8	NA	EF hand family protein	yes	no	No_cluster	Calcium-binding EF-hand , EF-Hand type
GSPATG00031677001	3.23436	0.00557999	NA	NA		no	no	No_cluster
GSPATG00013723001	3.23311	1.99899e-10	NA	NA	Trichocyst matrix protein (Fragment)	no	no	No_cluster
GSPATG00004828001	3.23154	0.000152935	NA	NA		no	no	No_cluster
GSPATG00033011001	3.22915	5.81432e-07	NA	NA	Cation channel family protein	no	no	No_cluster	Cyclic nucleotide-binding , Ion transport 2 , RmlC-like jelly roll fold
GSPATG00013114001	3.22863	0.0003252	NA	NA		no	no	No_cluster
GSPATG00016823001	3.22388	3.27743e-06	NA	NA	Cyclic nucleotide-binding domain containing protein	no	no	No_cluster	Cyclic nucleotide-binding , RmlC-like jelly roll fold
GSPATG00017452001	3.22222	4.14777e-08	NA	NA	Dynein heavy chain family protein	yes	no	No_cluster	ATPase associated with various cellular activities, AAA-5 , Dynein heavy chain, N-terminal region 2
GSPATG00035972001	3.2209	0.000366355	NA	NA	Uncharacterized protein	no	no	No_cluster
GSPATG00010375001	3.2206	0.0014545	NA	NA		no	no	No_cluster
GSPATG00036998001	3.22018	6.49097e-05	NA	NA		no	no	No_cluster
GSPATG00021050001	3.21942	5.56952e-12	NA	NA		no	no	No_cluster
GSPATG00013301001	3.21836	3.43648e-10	NA	NA	Putative uncharacterized protein (Fragment)	no	no	No_cluster	Concanavalin A-like lectin/glucanase , WD40 repeat-like
GSPATG00016784001	3.21669	1.02941e-05	NA	NA	Uncharacterized protein	yes	no	No_cluster	Calcium-binding EF-hand , EF-Hand type
GSPATG00037217001	3.21665	0.000961145	NA	NA	Putative uncharacterized protein	no	no	No_cluster
GSPATG00035837001	3.21658	9.70726e-08	NA	NA	Uncharacterized protein	yes	no	No_cluster
GSPATG00032375001	3.21542	3.07948e-07	NA	NA	Aspartyl protease family A01B putative	no	no	No_cluster	Alba, DNA/RNA-binding protein
GSPATG00008949001	3.21251	1.15843e-06	20	NA	Dynein light chain p28A	yes	no	No_cluster
GSPATG00023277001	3.21202	0.000961145	NA	NA		no	no	No_cluster
GSPATG00006604001	3.21174	5.91694e-13	NA	NA		no	no	No_cluster
GSPATG00019370001	3.20355	2.58709e-10	NA	NA	Putative uncharacterized protein	no	no	No_cluster
GSPATG00012748001	3.20054	0.000101515	NA	NA		no	no	No_cluster
GSPATG00025155001	3.20051	6.49189e-13	NA	NA	Trichocyst matrix protein T2-A	no	no	No_cluster	Vinculin/alpha-catenin
GSPATG00017951001	3.2004	1.55056e-05	5	NA	Putative uncharacterized protein	yes	no	No_cluster
GSPATG00030822001	3.19907	4.23385e-13	NA	NA	Putative uncharacterized protein (Fragment)	no	no	No_cluster	WD40 repeat-like
GSPATG00025005001	3.1945	0.000126846	NA	NA		no	no	No_cluster
GSPATG00036654001	3.19256	4.49163e-07	NA	NA	IQ calmodulin-binding motif family protein	no	no	No_cluster	IQ calmodulin-binding region
GSPATG00009196001	3.19246	0.000187023	NA	NA		no	no	No_cluster
GSPATG00035925001	3.19178	8.18262e-07	NA	NA		no	no	No_cluster
GSPATG00008354001	3.19158	7.77615e-11	NA	NA		yes	no	No_cluster
GSPATG00036398001	3.18832	0.000188521	NA	NA	Elongation factor 3	no	no	No_cluster
GSPATG00019331001	3.18826	1.04041e-10	NA	NA	Trichocyst matrix protein T1-B	no	no	No_cluster
GSPATG00020524001	3.18566	7.02309e-13	NA	NA	Trichocyst matrix protein (Fragment)	no	no	No_cluster
GSPATG00010671001	3.183	4.24617e-11	NA	NA	Putative uncharacterized protein	no	no	No_cluster	Peptidase A1 , Peptidase aspartic, active site , Peptidase aspartic, catalytic
GSPATG00010041001	3.18242	0.00862962	NA	NA		no	no	No_cluster
GSPATG00001148001	3.18094	0.00734854	NA	NA		no	no	No_cluster
GSPATG00006167001	3.17966	4.42096e-08	NA	NA		no	no	No_cluster
GSPATG00031228001	3.17897	0.00196939	NA	NA	Uncharacterized protein	no	no	No_cluster	Homeodomain-like
GSPATG00030323001	3.17571	0.000114385	NA	NA		no	no	No_cluster
GSPATG00038068001	3.17514	0.00111532	NA	NA	Putative uncharacterized protein	no	no	No_cluster
GSPATG00004023001	3.17307	7.37167e-09	NA	NA		no	no	No_cluster
GSPATG00003209001	3.16597	0.00262803	NA	NA		no	no	No_cluster
GSPATG00038674001	3.16434	4.85759e-09	NA	NA	Putative uncharacterized protein (Fragment)	yes	no	No_cluster	AAA+ ATPase, core , ATPase associated with various cellular activities, AAA-5 , Dynein heavy chain, N-terminal region 1 , Dynein heavy chain, N-terminal region 2
GSPATG00028445001	3.16428	1.48186e-09	NA	NA		no	no	No_cluster
GSPATG00005765001	3.16416	6.0585e-08	NA	NA	Protein split ends	no	no	No_cluster	Gamma-crystallin related
GSPATG00004965001	3.16266	0.00726277	NA	NA	Putative uncharacterized protein	no	no	No_cluster
GSPATG00017091001	3.16025	0.000266252	NA	NA	Uncharacterized protein	no	no	No_cluster
GSPATG00017368001	3.15959	1.41024e-10	NA	NA	Putative uncharacterized protein	no	no	No_cluster
GSPATG00030213001	3.15928	0.00885103	NA	NA	Mediator of RNA polymerase II transcription subunit 6	no	no	No_cluster
GSPATG00005401001	3.159	0.000869172	NA	NA	BZIP transcription factor family protein	no	no	No_cluster	Basic-leucine zipper (bZIP) transcription factor , bZIP transcription factor, bZIP-1
GSPATG00008698001	3.15799	1.10863e-05	NA	NA	Putative uncharacterized protein	no	no	No_cluster
GSPATG00011171001	3.15755	3.62504e-12	NA	NA		no	no	No_cluster
GSPATG00024361001	3.15648	0.00284056	NA	NA	Response regulator receiver domain containing protein	no	no	No_cluster	Signal transduction response regulator, receiver region , ATP-binding region, ATPase-like , Signal transduction histidine kinase-related protein, C-terminal , Signal transduction histidine kinase, core , CheY-like
GSPATG00033823001	3.15604	0.000390381	NA	NA	Putative uncharacterized protein	no	no	No_cluster
GSPATG00016068001	3.15597	0.00566863	NA	NA	Cyclic nucleotide-binding domain containing protein	no	no	No_cluster	Cyclic nucleotide-binding , cAMP/cGMP-dependent protein kinase , RmlC-like jelly roll fold
GSPATG00022108001	3.15488	1.35164e-09	NA	NA		no	no	No_cluster
GSPATG00025570001	3.1548	5.3019e-05	NA	NA		no	no	No_cluster
GSPATG00032023001	3.15463	3.86689e-05	NA	NA		no	no	No_cluster
GSPATG00030077001	3.15391	0.00445945	NA	NA		no	no	No_cluster
GSPATG00031883001	3.1527	0.00806861	NA	NA		no	no	No_cluster
GSPATG00004976001	3.15027	3.02072e-08	NA	NA	Protein kinase domain containing protein	no	no	No_cluster	Protein kinase, core , Tyrosine protein kinase , Calcium-binding EF-hand , Serine/threonine protein kinase , Serine/threonine protein kinase, active site , Protein kinase-like , EF-Hand type , Protein kinase ATP binding, conserved site , Serine/threonine protein kinase-related
GSPATG00034604001	3.14989	4.89327e-11	NA	NA	Trichocyst matrix protein T4-B	no	no	No_cluster
GSPATG00014502001	3.14919	0.000240164	NA	NA		no	no	No_cluster
GSPATG00005984001	3.14917	0.00556647	NA	NA		no	no	No_cluster	MIR , MIR motif
GSPATG00018698001	3.14894	6.59898e-08	14	NA	Outer arm dynein beta heavy chain	yes	no	No_cluster	AAA+ ATPase, core , Dynein heavy chain , ATPase associated with various cellular activities, AAA-5 , Dynein heavy chain, N-terminal region 1 , Dynein heavy chain, N-terminal region 2
GSPATG00028000001	3.14806	0.000341754	NA	NA	EF hand family protein	no	no	No_cluster	Calcium-binding EF-hand , EF-Hand type
GSPATG00020513001	3.14686	4.76275e-09	NA	NA	Putative uncharacterized protein	yes	no	No_cluster
GSPATG00030243001	3.14414	0.00479274	NA	NA	Uncharacterized protein	no	no	No_cluster
GSPATG00018279001	3.1417	7.65518e-12	NA	NA		no	no	No_cluster
GSPATG00004272001	3.14052	1.59313e-10	NA	NA		no	no	No_cluster
GSPATG00007327001	3.14003	0.00199028	NA	NA	Putative uncharacterized protein	no	no	No_cluster	Furin-like repeat , Growth factor, receptor
GSPATG00017100001	3.13826	7.33758e-08	6	NA	Putative uncharacterized protein	no	no	No_cluster
GSPATG00014208001	3.13774	8.36848e-05	NA	NA		no	no	No_cluster
GSPATG00038275001	3.13773	0.000171165	NA	NA	Uncharacterized WD repeat-containing protein alr2800	no	no	No_cluster	WD40 repeat , WD40 repeat-like , WD40/YVTN repeat-like
GSPATG00016558001	3.13558	2.62114e-10	NA	NA	Putative uncharacterized protein	no	no	No_cluster
GSPATG00006539001	3.13551	4.00364e-07	4	NA	Uncharacterized protein	yes	no	No_cluster
GSPATG00032175001	3.13462	0.00104785	NA	NA		no	no	No_cluster
GSPATG00034549001	3.13444	0.000491519	NA	NA	Leucine Rich Repeat family protein	no	no	No_cluster	Leucine-rich repeat , Leucine-rich repeat, ribonuclease inhibitor subtype
GSPATG00016437001	3.13366	1.78527e-07	NA	NA	Folate/biopterin transporter family protein	no	no	No_cluster	Biopterin transport-related protein BT1 , MFS general substrate transporter
GSPATG00011415001	3.13314	0.00572035	NA	NA		no	no	No_cluster	Cyclic nucleotide-binding , RmlC-like jelly roll fold
GSPATG00026143001	3.13236	2.82582e-08	NA	NA	Dynein heavy chain family protein	yes	no	No_cluster	Dynein heavy chain, N-terminal region 2
GSPATG00033919001	3.13102	1.66307e-06	NA	NA		no	no	No_cluster
GSPATG00003660001	3.13096	0.00637411	NA	NA		no	no	No_cluster
GSPATG00011645001	3.12945	2.12855e-08	NA	NA	Putative uncharacterized protein	yes	no	No_cluster	Filamin/ABP280 repeat , Translin , Cell surface receptor IPT/TIG , Kelch repeat type 1 , Galactose oxidase/kelch, beta-propeller , Dynein heavy chain, N-terminal region 2 , Immunoglobulin E-set , Histone H4 acetyltransferase, NuA4 complex, Eaf6 , Kelch-type beta propeller
GSPATG00006404001	3.12789	6.09404e-08	NA	NA		no	no	No_cluster
GSPATG00001121001	3.12786	0.000804874	NA	NA		no	no	No_cluster
GSPATG00013245001	3.1276	0.00350046	NA	NA		no	no	No_cluster
GSPATG00026700001	3.12605	1.21302e-06	NA	NA	Cation channel family protein	no	no	No_cluster
GSPATG00011944001	3.12523	0.00991121	NA	NA		no	no	No_cluster
GSPATG00018917001	3.12303	0.00371546	NA	NA		no	no	No_cluster
GSPATG00018431001	3.12301	0.0034527	NA	NA	cGMP-dependent protein kinase	no	no	No_cluster	Cyclic nucleotide-binding , cAMP/cGMP-dependent protein kinase , RmlC-like jelly roll fold
GSPATG00015339001	3.12289	0.00473093	NA	NA		no	no	No_cluster
GSPATG00018276001	3.12193	2.02336e-08	NA	NA		no	no	No_cluster
GSPATG00001767001	3.12149	6.58358e-07	NA	NA	Dynein heavy chain family protein	yes	no	No_cluster	Dynein heavy chain, N-terminal region 2
GSPATG00005253001	3.11934	0.0026324	NA	NA		no	no	No_cluster
GSPATG00034844001	3.11829	6.66813e-05	NA	NA		no	no	No_cluster
GSPATG00031494001	3.11826	1.63786e-06	NA	NA	Uncharacterized protein	no	no	No_cluster
GSPATG00018534001	3.11763	0.000779767	NA	NA	Surface protein with furin-like cysteine repeats	no	no	No_cluster	Polymorphic membrane protein, Chlamydia , Concanavalin A-like lectin/glucanase , Growth factor, receptor
GSPATG00013059001	3.11662	9.15422e-10	NA	NA	Trichocyst matrix protein T1-F	no	no	No_cluster
GSPATG00006113001	3.11446	0.000884456	NA	NA		no	no	No_cluster
GSPATG00013072001	3.11424	9.99153e-10	NA	NA	Trichocyst matrix protein (Fragment)	no	no	No_cluster
GSPATG00019140001	3.1125	2.39477e-06	NA	NA	Tubulin-tyrosine ligase family protein	no	no	No_cluster	Tubulin-tyrosine ligase TTL3
GSPATG00014949001	3.1117	0.000658929	NA	NA	Putative uncharacterized protein	yes	no	No_cluster
GSPATG00009918001	3.10919	2.48545e-09	NA	NA		no	no	No_cluster
GSPATG00027425001	3.10878	3.37392e-09	NA	NA	Lipase family protein	no	no	No_cluster	Lipase, class 3
GSPATG00029020001	3.10674	0.00306605	NA	NA	Putative uncharacterized protein	no	no	No_cluster	Ankyrin , Asparaginase/glutaminase
GSPATG00000536001	3.10289	1.35924e-12	NA	NA	Uncharacterized protein	no	no	No_cluster	Prefoldin
GSPATG00039013001	3.10163	0.000761963	NA	NA	Proprotein convertase subtilisin/kexin type 5	no	no	No_cluster	EGF , Furin-like repeat , Growth factor, receptor , EGF-like region, conserved site
GSPATG00004590001	3.09998	0.00575712	NA	NA		no	no	No_cluster	Protein kinase, core , Serine/threonine protein kinase , Protein kinase-like , Serine/threonine protein kinase-related
GSPATG00035050001	3.09862	0.00215872	NA	NA	Protein kinase domain protein	no	no	No_cluster	Protein kinase, core , Tyrosine protein kinase , Serine/threonine protein kinase , Protein kinase-like , Serine/threonine protein kinase-related
GSPATG00031795001	3.09836	8.2744e-05	NA	NA	Uncharacterized protein	no	no	No_cluster
GSPATG00015200001	3.09806	4.31909e-11	NA	NA	Uncharacterized protein	no	no	No_cluster
GSPATG00036221001	3.09798	1.4642e-09	NA	NA		no	no	No_cluster
GSPATG00001236001	3.09766	0.00038607	NA	NA	Cingulin	no	no	No_cluster	Chorismate mutase
GSPATG00006182001	3.0976	6.50827e-07	NA	NA		no	no	No_cluster
GSPATG00017907001	3.09495	3.20375e-09	NA	NA		yes	no	No_cluster
GSPATG00025067001	3.09481	2.55109e-11	NA	NA		no	no	No_cluster
GSPATG00026013001	3.0926	4.72593e-05	NA	NA	Putative uncharacterized protein	yes	no	No_cluster
GSPATG00008111001	3.09217	4.95961e-10	NA	NA	Dynein heavy chain family protein	yes	no	No_cluster	ATPase associated with various cellular activities, AAA-5 , Dynein heavy chain, N-terminal region 2
GSPATG00019951001	3.09051	5.1859e-06	NA	NA	Uncharacterized protein	yes	no	No_cluster
GSPATG00032253001	3.08969	6.03655e-09	NA	NA	DNA double-strand break repair Rad50 ATPase	no	no	No_cluster
GSPATG00008209001	3.08914	0.00759821	NA	NA		no	no	No_cluster
GSPATG00002098001	3.08867	0.00294945	NA	NA		no	no	No_cluster	Zinc finger, RING-type , EGF-like region, conserved site , Zinc finger, RING/FYVE/PHD-type , EGF, extracellular
GSPATG00013446001	3.08856	4.45535e-07	NA	NA	(Myosin heavy-chain) kinase	no	no	No_cluster	WD40 repeat , WD40 repeat-like , WD40/YVTN repeat-like
GSPATG00016835001	3.08788	0.00119487	NA	NA		no	no	No_cluster
GSPATG00009559001	3.0853	1.56014e-06	NA	NA		no	no	No_cluster	Protein kinase, core , Protein kinase-like
GSPATG00007531001	3.08526	8.88107e-13	NA	NA		no	no	No_cluster
GSPATG00000915001	3.08303	0.00211911	NA	NA		no	no	No_cluster
GSPATG00002321001	3.0823	0.00376053	NA	NA	Protein kinase domain containing protein	no	no	No_cluster	Protein kinase, core , Tyrosine protein kinase , Serine/threonine protein kinase , Protein kinase-like , Protein kinase ATP binding, conserved site , Serine/threonine protein kinase-related
GSPATG00011103001	3.08151	0.00316319	NA	NA		no	no	No_cluster
GSPATG00030267001	3.07831	0.00111876	NA	NA	Putative uncharacterized protein	no	no	No_cluster	Homeodomain-like
GSPATG00008276001	3.07804	2.26184e-11	NA	NA		no	no	No_cluster
GSPATG00033720001	3.0777	0.00193688	NA	NA		no	no	No_cluster	Homeodomain-like
GSPATG00038811001	3.07724	0.0084159	NA	NA	Protein kinase domain containing protein	no	no	No_cluster	Protein kinase, core , Tyrosine protein kinase , Serine/threonine protein kinase , Protein kinase-like , Serine/threonine protein kinase-related
GSPATG00030020001	3.07642	0.000195796	NA	NA	Uncharacterized protein	no	no	No_cluster
GSPATG00029871001	3.07223	0.000743218	NA	NA	Myb-like DNA-binding domain containing protein	no	no	No_cluster	SANT, DNA-binding , Homeodomain-like , Homeodomain-related , Myb, DNA-binding , Myb transcription factor
GSPATG00020830001	3.07154	0.00561726	NA	NA		no	no	No_cluster
GSPATG00010176001	3.07089	0.00569402	NA	NA	Zinc finger protein 750	no	no	No_cluster
GSPATG00016371001	3.07069	0.000770252	NA	NA		no	no	No_cluster
GSPATG00028677001	3.07028	8.78741e-08	NA	NA	Tesmin/TSO1-like CXC domain containing protein	no	no	No_cluster	Tesmin/TSO1-like, CXC
GSPATG00012425001	3.0685	0.00144573	NA	NA		no	no	No_cluster
GSPATG00028240001	3.06794	1.62368e-09	NA	NA		no	no	No_cluster
GSPATG00007109001	3.06791	4.25282e-07	NA	NA	Putative uncharacterized protein	no	no	No_cluster
GSPATG00012215001	3.06599	0.00011689	NA	NA	Uncharacterized protein	yes	no	No_cluster
GSPATG00010731001	3.06265	6.09857e-10	NA	NA	Putative uncharacterized protein	no	no	No_cluster
GSPATG00003851001	3.06199	5.82026e-11	NA	NA		no	no	No_cluster
GSPATG00037540001	3.0612	1.21251e-12	NA	NA	Putative uncharacterized protein (Fragment)	no	no	No_cluster
GSPATG00021543001	3.06064	0.000528809	NA	NA	Putative uncharacterized protein	no	no	No_cluster
GSPATG00009490001	3.05892	2.07188e-06	NA	NA	Uncharacterized protein	no	no	No_cluster
GSPATG00000167001	3.05848	0.00243889	NA	NA	Uncharacterized protein	no	no	No_cluster
GSPATG00008247001	3.05532	0.0051143	NA	NA		no	no	No_cluster
GSPATG00029756001	3.05262	0.00735689	NA	NA	Putative uncharacterized protein	yes	no	No_cluster
GSPATG00018341001	3.05188	0.00309913	NA	NA	IBR domain containing protein	no	no	No_cluster
GSPATG00023201001	3.05083	3.46791e-06	NA	NA		no	no	No_cluster
GSPATG00026128001	3.05034	0.000274139	NA	NA	S-adenosylmethionine decarboxylase proenzyme 2	no	no	No_cluster
GSPATG00001713001	3.05029	2.92443e-05	NA	NA	Putative uncharacterized protein	no	no	No_cluster
GSPATG00034215001	3.04777	7.5361e-05	NA	NA	Putative uncharacterized protein	no	no	No_cluster	Tetratricopeptide TPR-1 , Tetratricopeptide-like helical , Tetratricopeptide region , Tetratricopeptide TPR2 , Armadillo-type fold
GSPATG00024897001	3.04469	2.51287e-12	NA	NA		no	no	No_cluster	Gamma-crystallin related
GSPATG00030620001	3.04458	7.17117e-12	NA	NA	Trichocyst matrix protein T2-C	no	no	No_cluster
GSPATG00007062001	3.0426	7.25662e-12	NA	NA	Cell surface glycoprotein 1	no	no	No_cluster
GSPATG00027275001	3.04136	4.20205e-12	NA	NA	Trichocyst matrix protein	no	no	No_cluster
GSPATG00010564001	3.04047	1.95542e-06	NA	NA		no	no	No_cluster
GSPATG00026225001	3.03961	0.000124718	NA	NA		no	no	No_cluster
GSPATG00017389001	3.03927	5.39793e-09	NA	NA	Trichocyst matrix protein T1-B	no	no	No_cluster
GSPATG00026653001	3.03577	0.00216943	NA	NA		no	no	No_cluster
GSPATG00038327001	3.03519	0.00577365	NA	NA	Surface antigen S	no	no	No_cluster	Paramecium surface antigen
GSPATG00036760001	3.03275	4.84686e-06	NA	NA	TBC domain containing protein	no	no	No_cluster	RabGAP/TBC
GSPATG00000260001	3.03248	3.68454e-10	NA	NA		no	no	No_cluster
GSPATG00029923001	3.03056	8.79423e-07	NA	NA		no	no	No_cluster
GSPATG00030552001	3.02647	3.41315e-05	NA	NA	Putative uncharacterized protein	yes	no	No_cluster
GSPATG00033897001	3.02489	0.00729452	NA	NA		no	no	No_cluster	Ferredoxin
GSPATG00011938001	3.02392	7.06165e-06	NA	NA		no	no	No_cluster
GSPATG00031132001	3.02359	1.11476e-05	NA	NA	Uncharacterized WD repeat-containing protein alr3466	no	no	No_cluster	WD40 repeat , WD40 repeat-like , WD40/YVTN repeat-like
GSPATG00025091001	3.02093	4.42096e-08	NA	NA	Putative uncharacterized protein	no	no	No_cluster	Peptidase M16, zinc-binding site , Peptidase M16, C-terminal , Peptidase M16, core , Metalloenzyme, LuxS/M16 peptidase-like, metal-binding , Peptidase M16, N-terminal
GSPATG00024109001	3.01993	0.000596153	NA	NA		no	no	No_cluster
GSPATG00014347001	3.01964	0.00803667	NA	NA		no	no	No_cluster
GSPATG00012190001	3.0182	1.26627e-10	NA	NA	Trichocyst matrix protein T4-B	no	no	No_cluster
GSPATG00033612001	3.01613	2.85264e-10	NA	NA		no	no	No_cluster
GSPATG00023158001	3.01562	0.000611221	NA	NA		no	no	No_cluster
GSPATG00027470001	3.01502	0.00560769	NA	NA	Dual specificity catalytic domain protein	no	no	No_cluster	Protein-tyrosine phosphatase, dual specificity
GSPATG00026650001	3.01464	6.88648e-06	NA	NA	TPR repeat protein	no	no	No_cluster
GSPATG00017356001	3.01391	2.04368e-05	6	NA	Cyclin-dependent kinase-like 5	no	no	No_cluster	Protein kinase, core , Tyrosine protein kinase , Serine/threonine protein kinase , Serine/threonine protein kinase, active site , Protein kinase-like , Protein kinase ATP binding, conserved site , Serine/threonine protein kinase-related
GSPATG00019351001	3.01335	0.000626175	NA	NA	Cell division protein SepF	no	no	No_cluster
GSPATG00034383001	3.01301	1.1931e-09	NA	NA	Trichocyst matrix protein T1-B	no	no	No_cluster
GSPATG00008152001	3.01141	6.80812e-05	NA	NA		yes	no	No_cluster
GSPATG00033100001	3.01059	0.00370791	NA	NA		no	no	No_cluster
GSPATG00025760001	3.01	0.000476342	NA	NA		no	no	No_cluster
GSPATG00032756001	3.00756	0.000889199	NA	NA		no	no	No_cluster
GSPATG00022312001	3.00693	1.42515e-06	10	NA	Putative uncharacterized protein (Fragment)	yes	no	No_cluster
GSPATG00008609001	3.00459	8.94779e-07	NA	NA	Nipped-B-like protein B	no	no	No_cluster
GSPATG00006877001	3.00319	3.57848e-08	NA	NA		no	no	No_cluster
GSPATG00039429001	3.00128	6.91618e-09	NA	NA		no	no	No_cluster
GSPATG00017079001	3.00126	0.0014126	NA	NA		no	no	No_cluster
GSPATG00010977001	2.99922	0.000307068	NA	NA		no	no	No_cluster
GSPATG00008022001	2.99741	0.000278147	NA	NA	Uncharacterized protein	no	no	No_cluster	IQ calmodulin-binding region
GSPATG00018286001	2.99713	0.00578854	NA	NA	Histidine kinase hhk1p	no	no	No_cluster	Signal transduction response regulator, receiver region , ATP-binding region, ATPase-like , Signal transduction histidine kinase, subgroup 1, dimerisation and phosphoacceptor region , Signal transduction histidine kinase, core , Signal transduction histidine kinase, homodimeric , CheY-like
GSPATG00017398001	2.9937	0.00112459	NA	NA		no	no	No_cluster
GSPATG00010873001	2.99281	2.26607e-11	NA	NA	Halomucin	no	no	No_cluster
GSPATG00004495001	2.99142	0.000122683	NA	NA	Cation channel family protein	yes	no	No_cluster	Ras small GTPase, Ras type , Ras small GTPase, Rho type , Ras small GTPase, Rab type , Small GTP-binding protein , Miro-like
GSPATG00005785001	2.98913	0.00871775	NA	NA		no	no	No_cluster
GSPATG00017126001	2.98626	2.77786e-06	NA	NA		no	no	No_cluster	t-SNARE
GSPATG00038873001	2.98596	4.99633e-05	NA	NA	Pumilio domain-containing protein	no	no	No_cluster	Pumilio RNA-binding region , Armadillo-like helical , Armadillo-type fold
GSPATG00006264001	2.98544	6.57897e-06	NA	NA	Phospholipid-translocating p-type flippase family protein	no	no	No_cluster	ATPase, P-type, K/Mg/Cd/Cu/Zn/Na/Ca/Na/H-transporter , Phospholipid-translocating P-type ATPase, flippase
GSPATG00017538001	2.98491	0.000105717	NA	NA	Uncharacterized protein	no	no	No_cluster
GSPATG00011627001	2.98432	8.41579e-07	NA	NA	Nuclear receptor coactivator 5	no	no	No_cluster
GSPATG00023743001	2.9815	8.61881e-07	NA	NA	Putative uncharacterized protein	no	no	No_cluster	Dynein light chain, type 1 and 2
GSPATG00028441001	2.98098	0.000182421	7	NA	Putative uncharacterized protein	yes	no	No_cluster
GSPATG00024727001	2.98074	0.00676779	NA	NA	NAF1 domain-containing protein	no	no	No_cluster
GSPATG00032187001	2.98049	0.000547138	NA	NA		no	no	No_cluster
GSPATG00028551001	2.97995	4.15275e-10	NA	NA	Uncharacterized protein	no	no	No_cluster
GSPATG00009970001	2.97934	1.12417e-07	NA	NA	Cyclic nucleotide-binding domain containing protein	no	no	No_cluster	Cyclic nucleotide-binding , RmlC-like jelly roll fold
GSPATG00018379001	2.97846	0.00688378	NA	NA		no	no	No_cluster
GSPATG00002748001	2.97837	0.00163329	NA	NA		no	no	No_cluster
GSPATG00026352001	2.97702	0.000101848	NA	NA		no	no	No_cluster
GSPATG00028594001	2.97504	2.86263e-10	NA	NA	Granule lattice protein 4	no	no	No_cluster
GSPATG00028991001	2.97375	0.00690863	NA	NA	Predicted protein	no	no	No_cluster
GSPATG00037389001	2.97372	4.22054e-05	NA	NA		no	no	No_cluster	Clathrin/coatomer adaptor, adaptin-like, appendage, Ig-like subdomain
GSPATG00022017001	2.96844	2.99964e-07	NA	NA	Uncharacterized protein (Fragment)	no	no	No_cluster	Thioredoxin-related , Thioredoxin fold , Thioredoxin-like fold , Thioredoxin domain
GSPATG00022213001	2.96748	8.37218e-09	NA	NA	Trichocyst matrix protein T1-B	no	no	No_cluster
GSPATG00014762001	2.96488	0.000439235	9	NA	Leucine Rich Repeat family protein	yes	no	No_cluster	Leucine-rich repeat
GSPATG00023249001	2.9648	0.000256562	NA	NA	Protein kinase domain protein	no	no	No_cluster	Protein kinase, core , Tyrosine protein kinase , Serine/threonine protein kinase , Serine/threonine protein kinase, active site , Protein kinase-like , Protein kinase ATP binding, conserved site , Serine/threonine protein kinase-related
GSPATG00027248001	2.96339	4.53724e-10	NA	NA	Putative uncharacterized protein	no	no	No_cluster
GSPATG00013467001	2.96292	1.21452e-10	NA	NA	Granule lattice protein 3	no	no	No_cluster
GSPATG00037757001	2.96253	1.25977e-08	NA	NA	Trichocyst matrix protein T1-B	no	no	No_cluster
GSPATG00035528001	2.96202	8.44657e-07	NA	NA	Putative uncharacterized protein	yes	no	No_cluster	Calcium-binding EF-hand , EF-Hand type
GSPATG00024732001	2.95944	1.02941e-05	NA	NA	CAMP dependant protein kinase	no	no	No_cluster
GSPATG00034898001	2.95814	1.04878e-09	NA	NA	Putative uncharacterized protein	no	no	No_cluster
GSPATG00027326001	2.95809	5.96581e-12	NA	NA	Trichocyst matrix protein T1-B	no	no	No_cluster
GSPATG00037452001	2.95771	0.00177757	NA	NA	Putative uncharacterized protein	no	no	No_cluster
GSPATG00018173001	2.9571	8.37673e-11	NA	NA		no	no	No_cluster
GSPATG00006122001	2.95701	0.000153216	NA	NA		no	no	No_cluster
GSPATG00022227001	2.95621	0.00816182	NA	NA		no	no	No_cluster
GSPATG00023008001	2.95565	1.03612e-05	NA	NA	EF hand family protein	yes	no	No_cluster	Calcium-binding EF-hand , EF-Hand type
GSPATG00032787001	2.95539	1.18353e-08	9	NA	Putative uncharacterized protein	yes	no	No_cluster	Transglutaminase, C-terminal , PapD-like , Calponin-homology
GSPATG00034013001	2.95386	8.60554e-12	NA	NA		no	no	No_cluster
GSPATG00032763001	2.95272	0.000221423	6	NA	Protein kinase domain containing protein	yes	no	No_cluster	Protein kinase, core , Tyrosine protein kinase , Serine/threonine protein kinase , Serine/threonine protein kinase, active site , Protein kinase-like , Serine/threonine protein kinase-related
GSPATG00000387001	2.9518	1.20091e-08	NA	NA		no	no	No_cluster
GSPATG00026065001	2.95006	2.49147e-05	NA	NA		no	no	No_cluster
GSPATG00039155001	2.94729	0.00119948	NA	NA	Putative uncharacterized protein	no	no	No_cluster
GSPATG00013623001	2.94635	0.000223781	4	NA	Uncharacterized protein	yes	no	No_cluster	Thioredoxin-related , Thioredoxin fold , Thioredoxin-like fold , Thioredoxin domain , Thioredoxin family
GSPATG00005775001	2.94575	4.83508e-11	NA	NA	Putative uncharacterized protein	no	no	No_cluster
GSPATG00034100001	2.94543	0.00232572	NA	NA	Putative uncharacterized protein	no	no	No_cluster
GSPATG00009277001	2.94232	0.00346016	NA	NA		no	no	No_cluster
GSPATG00014746001	2.94212	3.545e-05	NA	NA		no	no	No_cluster
GSPATG00008359001	2.9416	7.5062e-10	NA	NA	Trichocyst matrix protein T1-F	no	no	No_cluster
GSPATG00033812001	2.9413	5.50972e-11	NA	NA	Granule lattice protein 1	no	no	No_cluster
GSPATG00025121001	2.94066	0.000494492	NA	NA		no	no	No_cluster
GSPATG00017749001	2.93893	0.000977474	NA	NA	Protein disulfide-isomerase A4	no	no	No_cluster	Thioredoxin-related , Thioredoxin fold , Thioredoxin-like fold , Thioredoxin domain
GSPATG00022621001	2.9371	7.13284e-06	NA	NA	Uncharacterized protein	no	no	No_cluster
GSPATG00015052001	2.93522	0.00981156	NA	NA	Putative uncharacterized protein	no	no	No_cluster
GSPATG00036121001	2.93483	0.00396455	NA	NA		no	no	No_cluster
GSPATG00028851001	2.93474	0.00690719	NA	NA		no	no	No_cluster
GSPATG00031518001	2.93464	1.8122e-09	NA	NA	Trichocyst matrix protein T1-F	no	no	No_cluster
GSPATG00014116001	2.93445	0.00511669	NA	NA		no	no	No_cluster
GSPATG00018561001	2.93429	6.32381e-11	NA	NA		no	no	No_cluster
GSPATG00011443001	2.93324	0.00147331	NA	NA		no	no	No_cluster
GSPATG00027406001	2.93121	2.35118e-07	NA	NA	Putative uncharacterized protein	no	no	No_cluster
GSPATG00001783001	2.93088	5.57921e-08	NA	NA	Uncharacterized protein	yes	no	No_cluster
GSPATG00016601001	2.93041	3.41007e-06	NA	NA		no	no	No_cluster
GSPATG00001612001	2.92946	0.000151882	NA	NA		no	no	No_cluster	Phox-like
GSPATG00030152001	2.92575	7.90705e-11	NA	NA	Uncharacterized protein	no	no	No_cluster	tRNA-binding arm
GSPATG00021219001	2.92561	1.70521e-05	NA	NA	Putative uncharacterized protein	no	no	No_cluster
GSPATG00001722001	2.92384	3.9602e-06	NA	NA	Putative uncharacterized protein	no	no	No_cluster	Paramecium surface antigen , Protease inhibitor I8, cysteine-rich trypsin inhibitor-like
GSPATG00022046001	2.92237	8.67821e-10	NA	NA	Putative uncharacterized protein	no	no	No_cluster
GSPATG00001076001	2.91989	0.000998288	NA	NA	Putative uncharacterized protein	no	no	No_cluster	Peptidase S11, D-alanyl-D-alanine carboxypeptidase A , Beta-lactamase-type transpeptidase fold
GSPATG00031198001	2.91696	3.7574e-09	NA	NA	Uncharacterized protein	no	no	No_cluster
GSPATG00033470001	2.91342	0.00563863	NA	NA	PX domain containing protein	no	no	No_cluster	Phox-like
GSPATG00029348001	2.91146	0.00224473	NA	NA		no	no	No_cluster
GSPATG00035474001	2.91138	1.29013e-09	NA	NA	Putative uncharacterized protein	no	no	No_cluster	WD40 repeat , WD40 repeat-like , WD40/YVTN repeat-like , STAT transcription factor, coiled coil
GSPATG00026098001	2.91086	9.80979e-06	NA	NA	Dynein heavy chain family protein	no	no	No_cluster	Dynein heavy chain, N-terminal region 2
GSPATG00016752001	2.90978	2.48365e-10	NA	NA	Granule lattice protein 3	no	no	No_cluster
GSPATG00012073001	2.9081	1.53291e-09	NA	NA	Putative uncharacterized protein	no	no	No_cluster
GSPATG00031969001	2.90688	8.27195e-05	NA	NA	Kinesin motor domain containing protein	no	no	No_cluster	Kinesin, motor region
GSPATG00015823001	2.90607	0.00889669	NA	NA		no	no	No_cluster
GSPATG00019705001	2.90582	0.00300616	NA	NA	Inosine-5'-monophosphate dehydrogenase	no	no	No_cluster
GSPATG00028967001	2.90426	4.99016e-08	NA	NA		no	no	No_cluster
GSPATG00033041001	2.90331	0.000266252	NA	NA		no	no	No_cluster
GSPATG00023585001	2.90307	7.78787e-05	NA	NA		no	no	No_cluster
GSPATG00032495001	2.90164	5.94216e-08	NA	NA	Granule lattice protein 3	no	no	No_cluster
GSPATG00028061001	2.90138	0.000759858	NA	NA		no	no	No_cluster
GSPATG00039575001	2.90077	0.000478242	NA	NA	Putative uncharacterized protein	no	no	No_cluster	EGF , Furin-like repeat , Growth factor, receptor
GSPATG00002403001	2.9003	1.78493e-07	NA	NA		no	no	No_cluster	Plexin , Plexin/semaphorin/integrin
GSPATG00029951001	2.90027	4.10706e-06	NA	NA	Dynein heavy chain family protein	yes	no	No_cluster	ATPase associated with various cellular activities, AAA-5 , Dynein heavy chain, N-terminal region 2
GSPATG00031929001	2.90017	1.98713e-08	NA	NA	Putative uncharacterized protein	no	no	No_cluster	Peptidase, cysteine peptidase active site , Peptidase C1A, papain C-terminal , Peptidase C1A, papain , Cathepsin C exclusion
GSPATG00003688001	2.89865	4.28336e-07	NA	NA		no	no	No_cluster
GSPATG00039221001	2.89774	1.84643e-05	NA	NA	Putative uncharacterized protein	yes	no	No_cluster
GSPATG00035236001	2.89731	2.35725e-05	5	NA	Putative uncharacterized protein	no	no	No_cluster
GSPATG00004539001	2.89522	4.29423e-10	NA	NA	Trichocyst matrix protein T1-B	no	no	No_cluster
GSPATG00012698001	2.89495	2.88925e-11	NA	NA	Trichocyst matrix protein T1-B	no	no	No_cluster
GSPATG00014946001	2.8948	0.00147062	NA	NA		no	no	No_cluster
GSPATG00025161001	2.88857	2.78395e-05	NA	NA	Dynein heavy chain family protein	yes	no	No_cluster	AAA+ ATPase, core , t-SNARE , Dynein heavy chain, N-terminal region 2
GSPATG00012536001	2.88762	7.8637e-10	NA	NA		no	no	No_cluster
GSPATG00022362001	2.88757	0.00111024	NA	NA		no	no	No_cluster
GSPATG00028655001	2.88745	0.000140444	NA	NA		no	no	No_cluster
GSPATG00005758001	2.88464	4.239e-07	NA	NA		yes	no	No_cluster
GSPATG00013957001	2.88293	4.07687e-07	NA	NA	Uncharacterized protein	no	no	No_cluster
GSPATG00025191001	2.88168	0.00100015	8	NA	Putative uncharacterized protein	no	no	No_cluster	UvrB/UvrC protein , Galactose-binding like , Armadillo-type fold
GSPATG00024202001	2.88057	0.00012478	NA	NA		no	no	No_cluster
GSPATG00033371001	2.87921	8.19409e-06	NA	NA	Uncharacterized protein	no	no	No_cluster
GSPATG00002701001	2.8792	3.41147e-05	NA	NA	Dynein heavy chain family protein	yes	no	No_cluster	AAA+ ATPase, core , Prefoldin , ATPase associated with various cellular activities, AAA-5 , Dynein heavy chain, N-terminal region 2
GSPATG00003367001	2.87817	0.0016426	NA	NA		no	no	No_cluster
GSPATG00036245001	2.87666	5.46019e-05	NA	NA	Uncharacterized protein	no	no	No_cluster
GSPATG00036823001	2.87585	6.51878e-06	NA	NA	Uncharacterized protein	no	no	No_cluster
GSPATG00003582001	2.87493	2.18505e-06	NA	NA	Trichocyst matrix protein	no	no	No_cluster
GSPATG00017926001	2.87382	0.000440028	NA	NA	Putative serine/threonine-protein kinase	no	no	No_cluster	Protein kinase, core , Tyrosine protein kinase , Serine/threonine protein kinase , Protein kinase-like , Serine/threonine protein kinase-related
GSPATG00006526001	2.87242	3.69666e-06	NA	NA	Protein kinase domain containing protein	no	no	No_cluster	Protein kinase, core , Tyrosine protein kinase , Serine/threonine protein kinase , Serine/threonine protein kinase, active site , Protein kinase-like , Serine/threonine protein kinase-related
GSPATG00001772001	2.8707	1.48424e-10	NA	NA	Trichocyst matrix protein T2-A	no	no	No_cluster	Vinculin/alpha-catenin
GSPATG00032872001	2.86617	0.00867289	NA	NA	Putative uncharacterized protein (Fragment)	no	no	No_cluster
GSPATG00032515001	2.86344	0.0036082	NA	NA		no	no	No_cluster
GSPATG00033719001	2.8622	0.00940866	NA	NA		no	no	No_cluster
GSPATG00020910001	2.86214	7.38316e-05	NA	NA	PHD-finger family protein	no	no	No_cluster	Bromo adjacent region , Zinc finger, PHD-type , Zinc finger, FYVE/PHD-type , Zinc finger, RING/FYVE/PHD-type
GSPATG00028696001	2.8621	2.46469e-06	8	NA	Putative uncharacterized protein	yes	no	No_cluster
GSPATG00008790001	2.85953	0.00369722	NA	NA	PAS domain S-box	no	no	No_cluster
GSPATG00009310001	2.85867	0.00846704	NA	NA	Putative uncharacterized protein	no	no	No_cluster	Inositol phosphatase/fructose-1,6-bisphosphatase
GSPATG00023660001	2.85814	3.46407e-08	NA	NA	Putative uncharacterized protein (Fragment)	no	no	No_cluster
GSPATG00016760001	2.85802	0.00903359	NA	NA	Ubiquitin carboxyl-terminal hydrolase	no	no	No_cluster	Peptidase C19, ubiquitin carboxyl-terminal hydrolase 2
GSPATG00022567001	2.85776	0.0011903	NA	NA	Putative uncharacterized protein	no	no	No_cluster
GSPATG00025543001	2.85532	9.5957e-08	NA	2	Putative uncharacterized protein	yes	no	No_cluster
GSPATG00006243001	2.85335	0.000365427	NA	NA	Uncharacterized protein	no	no	No_cluster
GSPATG00037695001	2.85311	0.000150421	NA	NA		no	no	No_cluster
GSPATG00010814001	2.85226	0.00142837	NA	NA	Putative uncharacterized protein	yes	no	No_cluster	Tetratricopeptide TPR-1 , Tetratricopeptide-like helical , Tetratricopeptide region
GSPATG00034676001	2.84927	2.37137e-08	NA	NA	Putative uncharacterized protein (Fragment)	no	no	No_cluster
GSPATG00026926001	2.84906	5.56559e-05	8	NA	Putative uncharacterized protein	yes	no	No_cluster
GSPATG00032302001	2.84802	3.16127e-06	NA	NA		no	no	No_cluster
GSPATG00029890001	2.84634	4.90599e-06	NA	NA		yes	no	No_cluster
GSPATG00035706001	2.84503	0.0097782	NA	NA		no	no	No_cluster
GSPATG00002234001	2.84404	1.29193e-07	NA	NA		no	no	No_cluster
GSPATG00035924001	2.84335	1.0849e-06	NA	NA	Trichocyst matrix protein (Fragment)	no	no	No_cluster
GSPATG00010003001	2.84313	5.5095e-08	NA	NA	Putative uncharacterized protein	no	no	No_cluster
GSPATG00018570001	2.84252	1.26539e-10	NA	NA		no	no	No_cluster	Sulphate transporter/antisigma-factor antagonist STAS
GSPATG00037796001	2.842	0.00170627	NA	NA	Protein kinase domain containing protein	no	no	No_cluster	Protein kinase, core , Serine/threonine protein kinase , Protein kinase-like , Serine/threonine protein kinase-related
GSPATG00016555001	2.83913	0.00100143	NA	NA	Protein kinase domain containing protein	no	no	No_cluster	Protein kinase, core , Tyrosine protein kinase , Serine/threonine protein kinase , Serine/threonine protein kinase, active site , Protein kinase-like , Ubiquitin-associated/translation elongation factor EF1B, N-terminal, eukaryote , Protein kinase ATP binding, conserved site , Serine/threonine protein kinase-related
GSPATG00001043001	2.83816	2.6399e-07	NA	NA		yes	no	No_cluster
GSPATG00034677001	2.83678	0.000761963	NA	NA		no	no	No_cluster
GSPATG00019804001	2.8367	0.000231254	NA	NA		no	no	No_cluster
GSPATG00009662001	2.83602	0.00997428	NA	NA	Uncharacterized protein	no	no	No_cluster	Beige/BEACH , WD40 repeat , WD40 repeat-like , WD40/YVTN repeat-like , SKP1 component, dimerisation
GSPATG00011419001	2.83474	0.00304281	NA	NA	Putative uncharacterized protein	no	no	No_cluster	Zinc finger, RING-type , Zinc finger, RING/FYVE/PHD-type
GSPATG00039438001	2.83398	1.14208e-08	NA	NA	Trichocyst matrix protein T1-B	no	no	No_cluster
GSPATG00023757001	2.8336	7.42889e-10	NA	NA		no	no	No_cluster
GSPATG00039318001	2.83314	0.00190089	NA	NA		no	no	No_cluster
GSPATG00016030001	2.83303	0.00061043	NA	NA		no	no	No_cluster
GSPATG00001721001	2.83201	2.74151e-05	NA	NA		no	no	No_cluster	Paramecium surface antigen , Plexin-like fold
GSPATG00034201001	2.83157	0.000460356	NA	NA		no	no	No_cluster
GSPATG00004980001	2.83077	4.42094e-10	NA	NA		no	no	No_cluster
GSPATG00034695001	2.82859	3.55702e-09	NA	NA	Putative uncharacterized protein	no	no	No_cluster
GSPATG00029605001	2.82789	2.39477e-06	NA	NA	Kinesin motor domain containing protein	yes	no	No_cluster	Kinesin, motor region
GSPATG00016000001	2.8274	3.83079e-06	NA	NA	Papain family cysteine protease containing protein	no	no	No_cluster	Peptidase, cysteine peptidase active site , Peptidase C1A, papain C-terminal , Peptidase C1A, papain , Cathepsin C exclusion
GSPATG00011963001	2.82704	2.02715e-07	NA	NA	Trichocyst matrix protein	no	no	No_cluster	Prefoldin
GSPATG00000376001	2.82633	1.18854e-07	NA	NA		no	no	No_cluster
GSPATG00018089001	2.81971	8.87782e-07	NA	NA		no	no	No_cluster
GSPATG00008469001	2.81962	0.000217579	NA	NA		no	no	No_cluster
GSPATG00034693001	2.81899	4.69927e-07	NA	NA	Uncharacterized protein	no	no	No_cluster
GSPATG00013020001	2.81633	0.00217975	NA	NA		yes	no	No_cluster
GSPATG00025649001	2.81517	9.57376e-10	24	NA	Uncharacterized protein (Fragment)	yes	no	No_cluster	Tubulin , Alpha tubulin , Tubulin/FtsZ, GTPase , Tubulin/FtsZ, C-terminal
GSPATG00022028001	2.81491	0.00381111	NA	NA		no	no	No_cluster
GSPATG00017380001	2.81478	5.80448e-05	NA	NA		no	no	No_cluster
GSPATG00038701001	2.81455	0.000958067	NA	NA		no	no	No_cluster
GSPATG00033356001	2.81143	0.00541123	NA	NA	Viral A-type inclusion protein repeat containing protein	no	no	No_cluster
GSPATG00026652001	2.8113	8.02387e-07	NA	NA		yes	no	No_cluster
GSPATG00006454001	2.81063	4.28313e-05	NA	NA		no	no	No_cluster
GSPATG00010602001	2.80971	6.86984e-05	NA	NA		no	no	No_cluster
GSPATG00027777001	2.80881	1.94231e-05	NA	NA	GF12998	no	no	No_cluster	Allergen V5/Tpx-1 related , SCP-like extracellular
GSPATG00005720001	2.80821	0.0016468	NA	NA		no	no	No_cluster
GSPATG00017491001	2.80732	1.25741e-05	NA	NA	Uncharacterized protein	no	no	No_cluster
GSPATG00028766001	2.8043	0.00317601	NA	NA		no	no	No_cluster
GSPATG00010343001	2.80404	2.88349e-07	NA	NA	Putative uncharacterized protein	no	no	No_cluster
GSPATG00015845001	2.80373	0.000760814	NA	NA	Putative uncharacterized protein	yes	no	No_cluster
GSPATG00028769001	2.80353	0.00134609	NA	NA	Putative uncharacterized protein	no	no	No_cluster	WD40 repeat , WD40 repeat-like , WD40/YVTN repeat-like
GSPATG00000445001	2.80206	0.00392682	NA	NA		no	no	No_cluster	MFS general substrate transporter
GSPATG00026468001	2.80064	0.00126655	NA	NA		no	no	No_cluster
GSPATG00008277001	2.80063	5.22589e-10	NA	NA		no	no	No_cluster
GSPATG00018611001	2.80042	2.16889e-09	NA	NA	Putative uncharacterized protein (Fragment)	no	no	No_cluster
GSPATG00022912001	2.79997	1.93504e-08	NA	NA	Putative uncharacterized protein	no	no	No_cluster
GSPATG00025913001	2.79996	2.45683e-05	NA	NA	Uncharacterized protein	yes	no	No_cluster	Chorismate mutase
GSPATG00022710001	2.79964	0.000269661	NA	NA		no	no	No_cluster
GSPATG00024506001	2.79828	5.34767e-08	NA	NA		no	no	No_cluster
GSPATG00035605001	2.79766	3.94575e-05	NA	NA	Putative uncharacterized protein	no	no	No_cluster
GSPATG00006259001	2.7963	8.51546e-07	4	NA	Putative uncharacterized protein (Fragment)	yes	no	No_cluster
GSPATG00019269001	2.79619	5.23468e-08	NA	NA		no	no	No_cluster	tRNA-binding arm
GSPATG00006304001	2.79464	9.57376e-10	NA	NA	Trichocyst matrix protein T4-B	no	no	No_cluster	Prefoldin
GSPATG00014575001	2.79384	0.000140051	NA	NA		no	no	No_cluster
GSPATG00015631001	2.7924	0.000273964	NA	NA	Uncharacterized protein	yes	no	No_cluster
GSPATG00024932001	2.79206	0.00350813	NA	NA	Putative uncharacterized protein	no	no	No_cluster
GSPATG00013165001	2.79194	1.07752e-05	NA	NA	Protein kinase domain containing protein	no	no	No_cluster	Protein kinase, core , Tyrosine protein kinase , Serine/threonine protein kinase , Serine/threonine protein kinase, active site , Protein kinase-like , Protein kinase ATP binding, conserved site , Serine/threonine protein kinase-related
GSPATG00006208001	2.78976	9.04453e-08	NA	NA	TLD family protein	no	no	No_cluster	TLDc
GSPATG00005915001	2.78677	0.00577673	NA	NA		no	no	No_cluster
GSPATG00038310001	2.78675	1.42586e-07	NA	NA	Putative uncharacterized protein	no	no	No_cluster
GSPATG00007960001	2.78633	9.72445e-08	NA	NA		no	no	No_cluster	Beta and gamma crystallin , Gamma-crystallin related
GSPATG00030630001	2.78469	2.16054e-05	NA	NA	NAD(P)H-hydrate epimerase	no	no	No_cluster	YjeF-related protein, N-terminal
GSPATG00003945001	2.78283	2.53434e-05	NA	NA		no	no	No_cluster
GSPATG00009851001	2.78224	0.000199052	NA	NA	Fbox and MORN domain containing protein	no	no	No_cluster	IQ calmodulin-binding region , MORN motif
GSPATG00008951001	2.78132	9.292e-05	NA	NA		no	no	No_cluster
GSPATG00015608001	2.7782	2.15653e-06	NA	NA	Trichocyst matrix protein (Fragment)	no	no	No_cluster
GSPATG00034507001	2.77551	0.000131014	NA	NA		no	no	No_cluster	RNA polymerase sigma factor 54, interaction
GSPATG00037552001	2.77504	4.44179e-07	NA	NA	Uncharacterized protein (Fragment)	no	no	No_cluster
GSPATG00034717001	2.77463	0.000351669	NA	NA		no	no	No_cluster	Concanavalin A-like lectin/glucanase
GSPATG00020248001	2.77446	0.00998889	NA	NA		no	no	No_cluster	Prefoldin
GSPATG00007992001	2.77433	0.000130374	NA	NA		no	no	No_cluster
GSPATG00009634001	2.77403	1.21321e-06	NA	NA	Trichocyst matrix protein T4-B	no	no	No_cluster	Prefoldin
GSPATG00032427001	2.77401	0.00377143	NA	NA		no	no	No_cluster
GSPATG00038986001	2.77348	6.73709e-06	NA	NA	Eukaryotic aspartyl protease family protein	no	no	No_cluster	Peptidase A1 , Peptidase aspartic, catalytic
GSPATG00026151001	2.77301	1.12658e-07	NA	NA	Uncharacterized protein	yes	no	No_cluster	Zinc finger, B-box
GSPATG00036715001	2.7723	0.000103213	NA	NA		no	no	No_cluster
GSPATG00011570001	2.77176	1.32886e-09	NA	NA		no	no	No_cluster	Prefoldin
GSPATG00005409001	2.77086	0.00250263	4	NA	Dynein light chain p28A	yes	no	No_cluster
GSPATG00008740001	2.77069	3.12369e-10	NA	NA	Putative uncharacterized protein	no	no	No_cluster	Beta and gamma crystallin , Gamma-crystallin related
GSPATG00019774001	2.77064	5.00828e-06	NA	NA	Putative uncharacterized protein	yes	no	No_cluster
GSPATG00023121001	2.76653	1.24543e-05	NA	NA		yes	no	No_cluster
GSPATG00008600001	2.76483	0.00242262	NA	NA		no	no	No_cluster
GSPATG00037443001	2.76211	0.000562745	NA	NA	Zinc finger	no	no	No_cluster
GSPATG00029256001	2.76133	0.00010461	NA	NA	Uncharacterized protein	yes	no	No_cluster
GSPATG00013271001	2.75981	8.34036e-06	6	NA	Protein kinase domain containing protein	no	no	No_cluster	Protein kinase, core , Tyrosine protein kinase , Serine/threonine protein kinase , Serine/threonine protein kinase, active site , Protein kinase-like , Protein kinase ATP binding, conserved site , Serine/threonine protein kinase-related
GSPATG00019826001	2.75913	3.41985e-06	NA	NA	ATP12 chaperone protein	no	no	No_cluster	ATP12 ATPase
GSPATG00017155001	2.75904	1.83774e-07	NA	NA		no	no	No_cluster
GSPATG00005366001	2.75862	0.00591307	NA	NA	Uncharacterized protein	no	no	No_cluster	Lipase, class 2
GSPATG00038579001	2.75829	0.00657849	NA	NA	Putative surface protein with EGF domains and furin-like repeats	no	no	No_cluster	Furin-like repeat , Growth factor, receptor , EGF-like region, conserved site
GSPATG00008345001	2.7575	2.63982e-05	NA	NA	Putative uncharacterized protein	no	no	No_cluster
GSPATG00024373001	2.75438	1.71987e-09	NA	NA		no	no	No_cluster
GSPATG00018111001	2.75423	2.27419e-06	13	NA	Putative uncharacterized protein	yes	no	No_cluster	Adenylate kinase , Calponin-like actin-binding , Protein of unknown function DUF1042 , Calponin-homology
GSPATG00026537001	2.75237	0.00603471	NA	NA		no	no	No_cluster
GSPATG00033323001	2.7515	8.96238e-06	NA	NA	Putative uncharacterized protein	no	no	No_cluster	Calponin-homology
GSPATG00024412001	2.74755	0.00105159	NA	NA	Uncharacterized protein C3B8,09	no	no	No_cluster
GSPATG00014177001	2.74651	0.000122926	NA	NA	Cation channel family protein	no	no	No_cluster	Cyclic nucleotide-binding , Potassium channel, voltage-dependent, EAG/ELK/ERG , Ion transport , RmlC-like jelly roll fold
GSPATG00010538001	2.7464	1.8801e-05	NA	NA	Putative uncharacterized protein	yes	no	No_cluster	Armadillo-type fold
GSPATG00008097001	2.74634	5.68092e-08	NA	NA		no	no	No_cluster
GSPATG00036480001	2.74542	0.00667248	NA	NA	Uncharacterized protein	no	no	No_cluster
GSPATG00019555001	2.74407	9.77045e-09	NA	NA		no	no	No_cluster
GSPATG00024778001	2.74283	1.16236e-07	NA	NA		no	no	No_cluster
GSPATG00008306001	2.74155	0.00382988	NA	NA	Uncharacterized protein	no	no	No_cluster	EGF , Furin-like repeat , Growth factor, receptor , Myxococcus cysteine-rich repeat , EGF-like region, conserved site
GSPATG00027056001	2.74101	5.61647e-06	4	NA		yes	no	No_cluster
GSPATG00017390001	2.73761	6.32653e-07	NA	NA		no	no	No_cluster
GSPATG00013409001	2.73562	4.74905e-07	NA	NA		no	no	No_cluster
GSPATG00032886001	2.73527	1.60749e-05	NA	NA	Putative uncharacterized protein	no	no	No_cluster
GSPATG00027411001	2.73404	7.90086e-09	NA	NA	Putative uncharacterized protein (Fragment)	no	no	No_cluster
GSPATG00018966001	2.73222	0.00172235	NA	NA		no	no	No_cluster
GSPATG00025339001	2.73191	0.00200388	NA	NA		no	no	No_cluster
GSPATG00011428001	2.7317	1.17384e-06	16	NA	Uncharacterized protein	yes	no	No_cluster
GSPATG00011186001	2.73142	0.00445838	NA	NA	ATPase	no	no	No_cluster
GSPATG00037040001	2.73042	3.59267e-05	7	NA	Uncharacterized protein	no	no	No_cluster
GSPATG00036065001	2.73027	0.00599866	NA	NA		no	no	No_cluster
GSPATG00021594001	2.72963	9.3882e-07	NA	NA		no	no	No_cluster
GSPATG00015345001	2.72912	0.00996064	NA	NA	Uncharacterized protein	no	no	No_cluster
GSPATG00002867001	2.72904	9.28312e-09	NA	NA	Insulin-degrading enzyme	no	no	No_cluster	Peptidase M16, zinc-binding site , Peptidase M16, C-terminal , Peptidase M16, core , Metalloenzyme, LuxS/M16 peptidase-like, metal-binding , Peptidase M16, N-terminal
GSPATG00030101001	2.72784	0.00211948	NA	NA	Calmodulin 7-2	yes	no	No_cluster	Calcium-binding EF-hand , EF-Hand type
GSPATG00034182001	2.72703	9.37764e-05	NA	NA	Uncharacterized protein	no	no	No_cluster
GSPATG00018808001	2.72701	0.00729457	NA	NA	Putative DNA-binding transcriptional regulator	no	no	No_cluster
GSPATG00025296001	2.72456	9.37598e-07	20	NA	Dynein light chain p28A	yes	no	No_cluster
GSPATG00032206001	2.72446	0.00573031	NA	NA		no	no	No_cluster
GSPATG00032600001	2.72373	0.000191944	NA	NA	Tetratricopeptide TPR_2 repeat-containing protein	no	no	No_cluster	Tetratricopeptide TPR-1 , Tetratricopeptide-like helical , Tetratricopeptide region , Tetratricopeptide TPR2
GSPATG00014906001	2.72362	3.2313e-05	NA	NA	Nucleoside diphosphate kinase family protein	no	no	No_cluster	Nucleoside diphosphate kinase, core
GSPATG00004792001	2.72354	1.82042e-09	NA	NA	Putative uncharacterized protein (Fragment)	no	no	No_cluster
GSPATG00007861001	2.72223	0.000403027	NA	2	Protein kinase domain containing protein	no	no	No_cluster	Protein kinase, core , Tyrosine protein kinase , Calcium-binding EF-hand , Serine/threonine protein kinase , Serine/threonine protein kinase, active site , Protein kinase-like , EF-Hand type , Protein kinase ATP binding, conserved site , Serine/threonine protein kinase-related
GSPATG00001392001	2.72206	3.33688e-06	NA	NA	Putative uncharacterized protein	yes	no	No_cluster
GSPATG00022798001	2.72183	1.31203e-05	NA	NA	Protein kinase domain protein	yes	no	No_cluster
GSPATG00038033001	2.72166	1.19092e-06	NA	NA	Putative uncharacterized protein (Fragment)	no	no	No_cluster
GSPATG00002494001	2.72072	0.000938104	NA	NA		yes	no	No_cluster
GSPATG00021890001	2.72054	1.17851e-06	NA	NA	Putative uncharacterized protein	no	no	No_cluster
GSPATG00013348001	2.71976	0.00139434	NA	NA	Uncharacterized protein (Fragment)	no	no	No_cluster	Zinc finger, RING-type , Zinc finger, RING/FYVE/PHD-type
GSPATG00004255001	2.71764	0.000179332	NA	NA	Trichocyst matrix protein T4-A	no	no	No_cluster
GSPATG00027951001	2.71696	0.000872369	NA	NA	Putative uncharacterized protein	no	no	No_cluster
GSPATG00009986001	2.71646	1.34679e-09	NA	NA		no	no	No_cluster	Involucrin repeat
GSPATG00006223001	2.71626	2.22883e-05	NA	NA		no	no	No_cluster	Plexin , Proteinase inhibitor I2, Kunitz metazoa , Chitin binding protein, peritrophin-A
GSPATG00027362001	2.71516	7.73823e-09	NA	NA	Trichocyst matrix protein T1-B	no	no	No_cluster	Ribosomal protein S30Ae/sigma 54 modulation protein
GSPATG00031265001	2.7125	0.000112416	NA	NA	Coiled-coil domain-containing protein 38	no	no	No_cluster
GSPATG00025589001	2.71162	7.14002e-07	NA	NA	Putative uncharacterized protein (Fragment)	no	no	No_cluster
GSPATG00006907001	2.71102	4.04646e-05	NA	NA	Putative uncharacterized protein (Fragment)	no	no	No_cluster
GSPATG00026459001	2.70943	1.59263e-05	NA	NA	Putative uncharacterized protein	yes	no	No_cluster
GSPATG00005988001	2.70913	0.000397517	NA	NA		no	no	No_cluster
GSPATG00024808001	2.70846	0.0078648	NA	NA		no	no	No_cluster
GSPATG00031497001	2.70774	0.0075746	NA	NA	Uncharacterized protein	no	no	No_cluster
GSPATG00029426001	2.70612	3.08485e-05	14	NA	Putative uncharacterized protein (Fragment)	yes	no	No_cluster	Major sperm protein , PapD-like , WD40 repeat-like
GSPATG00036123001	2.70472	1.27016e-06	5	NA	Putative uncharacterized protein	yes	no	No_cluster	Armadillo-type fold
GSPATG00013140001	2.70416	8.25018e-08	NA	NA	Putative uncharacterized protein	no	no	No_cluster
GSPATG00028816001	2.70397	1.21879e-07	NA	NA	Trichocyst matrix protein (Fragment)	no	no	No_cluster
GSPATG00002632001	2.70295	5.66032e-10	NA	NA		no	no	No_cluster
GSPATG00012200001	2.70246	0.00981156	NA	NA		no	no	No_cluster
GSPATG00003868001	2.70145	5.10716e-05	NA	NA	Trichocyst matrix protein (Fragment)	no	no	No_cluster
GSPATG00004512001	2.70021	3.05893e-07	NA	NA		no	no	No_cluster
GSPATG00034519001	2.69898	0.00454642	NA	NA	Putative uncharacterized protein (Fragment)	no	no	No_cluster	Zinc finger, RING-type , Zinc finger, RING/FYVE/PHD-type
GSPATG00021916001	2.69576	0.00729452	10	NA	Cyclic nucleotide-binding domain containing protein	yes	no	No_cluster	Cyclic nucleotide-binding , cAMP/cGMP-dependent protein kinase , cAMP-dependent protein kinase, regulatory subunit, type I/II alpha/beta , cAMP-dependent protein kinase regulatory subunit , RmlC-like jelly roll fold
GSPATG00020587001	2.69473	3.51342e-09	NA	NA	Trichocyst matrix protein	no	no	No_cluster
GSPATG00018081001	2.69321	6.73709e-06	7	NA	Putative uncharacterized protein	yes	no	No_cluster
GSPATG00031646001	2.69289	1.21321e-06	5	NA	Putative uncharacterized protein	yes	no	No_cluster
GSPATG00020430001	2.69246	6.48029e-06	NA	NA		no	no	No_cluster
GSPATG00038972001	2.6913	7.00658e-06	NA	NA	GF12998	no	no	No_cluster	Allergen V5/Tpx-1 related , SCP-like extracellular
GSPATG00014614001	2.69087	0.000678	NA	NA		no	no	No_cluster
GSPATG00021675001	2.69051	1.6527e-09	NA	NA	Putative uncharacterized protein (Fragment)	no	no	No_cluster
GSPATG00035958001	2.68912	0.00501951	NA	NA		no	no	No_cluster
GSPATG00025343001	2.68776	0.00141443	NA	NA		no	no	No_cluster
GSPATG00002164001	2.68751	4.62766e-06	NA	NA	Uncharacterized protein	no	no	No_cluster	Dynein light chain, type 1 and 2
GSPATG00008420001	2.68727	0.000207073	NA	NA	Uncharacterized protein	no	no	No_cluster
GSPATG00019978001	2.68638	0.00112113	NA	NA		no	no	No_cluster
GSPATG00036659001	2.68538	0.00408955	NA	NA		no	no	No_cluster
GSPATG00011724001	2.68378	2.20954e-07	9	NA	Putative uncharacterized protein	yes	no	No_cluster
GSPATG00020859001	2.68286	0.000558136	NA	NA		no	no	No_cluster
GSPATG00012972001	2.68146	7.57021e-06	NA	NA	Uncharacterized protein	yes	no	No_cluster
GSPATG00006863001	2.6795	0.00691446	NA	NA		no	no	No_cluster
GSPATG00026080001	2.6792	7.60905e-06	NA	NA	Adenylate kinase family protein	yes	no	No_cluster	Adenylate kinase
GSPATG00016027001	2.67814	6.13518e-09	NA	NA		no	no	No_cluster
GSPATG00023418001	2.67772	3.40698e-05	NA	NA		no	no	No_cluster
GSPATG00010160001	2.67686	3.69703e-08	NA	NA		no	no	No_cluster
GSPATG00038114001	2.67622	0.000101848	NA	NA		no	no	No_cluster
GSPATG00022220001	2.67572	0.00824281	NA	NA	Uncharacterized protein	no	no	No_cluster
GSPATG00008882001	2.67567	0.000231695	NA	NA	Uncharacterized protein	no	no	No_cluster
GSPATG00004800001	2.67531	0.000249572	NA	NA	Putative uncharacterized protein	no	no	No_cluster
GSPATG00012798001	2.67419	0.000124321	NA	NA		no	no	No_cluster
GSPATG00020801001	2.67407	4.3526e-08	NA	NA	Putative uncharacterized protein	no	no	No_cluster
GSPATG00029586001	2.67386	2.20881e-06	NA	NA	PE-PGRS family protein	no	no	No_cluster	Gamma-crystallin related
GSPATG00012129001	2.67154	0.00154826	NA	NA	Nipped-B-like protein B	no	no	No_cluster	RNA recognition motif, RNP-1 , Nucleotide-binding, alpha-beta plait
GSPATG00008861001	2.67145	6.59188e-06	NA	NA	EF hand family protein	yes	no	No_cluster	Calcium-binding EF-hand , EF-Hand type
GSPATG00035396001	2.67075	0.00558137	NA	NA		no	no	No_cluster
GSPATG00038817001	2.6701	0.00683904	NA	NA	Dynein heavy chain family protein	yes	no	No_cluster	Dynein heavy chain, N-terminal region 2
GSPATG00009762001	2.66751	4.24493e-09	NA	NA	Putative uncharacterized protein (Fragment)	no	no	No_cluster
GSPATG00007888001	2.66728	3.53714e-08	NA	NA	Putative uncharacterized protein	no	no	No_cluster
GSPATG00022512001	2.6667	0.00539661	NA	NA	Putative uncharacterized protein	no	no	No_cluster
GSPATG00002426001	2.66634	3.57712e-06	NA	NA		no	no	No_cluster
GSPATG00026976001	2.66602	3.07379e-08	NA	NA	Trichocyst matrix protein (Fragment)	no	no	No_cluster
GSPATG00029403001	2.66585	0.000927699	NA	NA	Rab family gtpase	no	no	No_cluster	Ras GTPase , Ras small GTPase, Ras type , Ras small GTPase, Rho type , Ras small GTPase, Rab type , Small GTP-binding protein , Miro-like
GSPATG00015288001	2.66481	0.00581956	NA	NA	Putative uncharacterized protein	no	no	No_cluster	Ankyrin
GSPATG00010537001	2.66331	0.000521637	NA	NA	Putative uncharacterized protein	yes	no	No_cluster	Protein of unknown function DUF1042 , Calponin-homology
GSPATG00021182001	2.662	2.8316e-07	NA	NA		no	no	No_cluster	Beta and gamma crystallin , Gamma-crystallin related
GSPATG00004902001	2.66176	0.00246495	NA	NA	Uncharacterized protein	no	no	No_cluster
GSPATG00019180001	2.65942	0.00673006	NA	NA		no	no	No_cluster
GSPATG00035111001	2.65919	0.00876019	NA	NA	Uncharacterized protein	no	no	No_cluster
GSPATG00021002001	2.65907	1.55065e-08	NA	NA	Putative uncharacterized protein (Fragment)	no	no	No_cluster
GSPATG00014424001	2.659	0.000451548	NA	NA	Putative uncharacterized protein	no	no	No_cluster
GSPATG00017201001	2.65811	3.71625e-07	NA	NA	Uncharacterized protein	no	no	No_cluster
GSPATG00009561001	2.65644	1.01815e-05	NA	NA		no	no	No_cluster
GSPATG00004187001	2.65634	1.66066e-06	NA	NA	Uncharacterized protein	no	no	No_cluster	Signal recognition particle, SRP54 subunit, helical bundle
GSPATG00003590001	2.65223	0.00077302	NA	NA		no	no	No_cluster
GSPATG00016693001	2.65194	0.00473093	NA	NA	Putative uncharacterized protein	no	no	No_cluster
GSPATG00004518001	2.65118	5.58566e-05	NA	NA	Dynein heavy chain family protein	no	no	No_cluster
GSPATG00026651001	2.65115	6.78299e-07	NA	NA	TPR repeat protein	yes	no	No_cluster
GSPATG00017792001	2.65013	0.00166967	NA	NA		no	no	No_cluster
GSPATG00011945001	2.64915	2.20601e-07	NA	NA		no	no	No_cluster	Arrestin-like, N-terminal , Immunoglobulin E-set
GSPATG00000897001	2.64871	0.000417026	NA	NA	Acylphosphatase (Fragment)	no	no	No_cluster	Acylphosphatase
GSPATG00019070001	2.64825	0.00253835	NA	NA	Putative uncharacterized protein	no	no	No_cluster
GSPATG00024651001	2.64628	0.00166125	NA	NA	Putative uncharacterized protein	no	no	No_cluster
GSPATG00004519001	2.64616	2.24407e-05	NA	NA	Dynein heavy chain family protein	yes	no	No_cluster	Dynein heavy chain, N-terminal region 2
GSPATG00016533001	2.64577	0.00093253	NA	NA		no	no	No_cluster
GSPATG00027991001	2.64487	2.39936e-06	NA	NA	Trichocyst matrix protein T1-B	no	no	No_cluster
GSPATG00032827001	2.64476	1.1568e-05	NA	NA	E3 ubiquitin-protein ligase RNF213	no	no	No_cluster
GSPATG00011027001	2.64436	1.70441e-05	NA	NA		no	no	No_cluster
GSPATG00000929001	2.64332	4.15681e-08	NA	NA	Calcium/calmodulin-binding membrane protein PCM4-related	no	no	No_cluster	Growth factor, receptor , Gamma-crystallin related
GSPATG00016193001	2.64312	0.00976704	NA	NA		no	no	No_cluster
GSPATG00031506001	2.64294	0.000101994	NA	NA		no	no	No_cluster
GSPATG00038724001	2.64239	0.000270317	NA	NA	Proprotein convertase subtilisin/kexin type 5	no	no	No_cluster	EGF , Furin-like repeat , Growth factor, receptor , EGF-like region, conserved site
GSPATG00016623001	2.64177	0.00566686	NA	NA		no	no	No_cluster
GSPATG00024005001	2.64004	4.86394e-07	NA	NA	Trichocyst matrix protein T2-C	no	no	No_cluster	Prefoldin
GSPATG00007298001	2.63689	7.8306e-06	NA	3	Leucine-rich repeat-containing protein	yes	no	No_cluster	Leucine-rich repeat
GSPATG00013535001	2.63663	3.37593e-07	NA	NA	Putative uncharacterized protein	no	no	No_cluster
GSPATG00033810001	2.63581	0.00104152	NA	NA	Serine/threonine protein kinase	no	no	No_cluster	Protein kinase, core , Tyrosine protein kinase , Serine/threonine protein kinase , Serine/threonine protein kinase, active site , Protein kinase-like , Protein kinase ATP binding, conserved site , Serine/threonine protein kinase-related
GSPATG00012735001	2.63496	5.8973e-05	6	NA	Protein kinase domain containing protein	no	no	No_cluster	Protein kinase, core , Tyrosine protein kinase , Serine/threonine protein kinase , Serine/threonine protein kinase, active site , Protein kinase-like , Protein kinase ATP binding, conserved site , Serine/threonine protein kinase-related
GSPATG00028477001	2.63479	0.000256268	NA	NA		no	no	No_cluster
GSPATG00006106001	2.63432	1.09691e-05	NA	NA	Dynein light chain 8-like D	yes	no	No_cluster	Dynein light chain, type 1 and 2
GSPATG00033239001	2.63382	0.0051279	NA	NA		no	no	No_cluster
GSPATG00018527001	2.63214	0.00101206	NA	NA		no	no	No_cluster
GSPATG00032873001	2.62928	0.00190899	11	NA	Cyclic nucleotide-binding domain containing protein	yes	no	No_cluster	Cyclic nucleotide-binding , cAMP/cGMP-dependent protein kinase , cAMP-dependent protein kinase, regulatory subunit, type I/II alpha/beta , cAMP-dependent protein kinase regulatory subunit , RmlC-like jelly roll fold
GSPATG00034605001	2.62827	6.57711e-07	NA	NA	Trichocyst matrix protein T4-B	no	no	No_cluster
GSPATG00033003001	2.62801	0.000586991	NA	NA		no	no	No_cluster
GSPATG00027835001	2.6265	9.7126e-08	NA	NA	51A surface protein	no	no	No_cluster	Paramecium surface antigen , Plexin-like fold
GSPATG00035391001	2.62584	0.000788812	NA	NA		no	no	No_cluster
GSPATG00014867001	2.62495	0.000657207	NA	NA	Putative uncharacterized protein	no	no	No_cluster
GSPATG00035746001	2.62437	0.000512657	NA	NA	Protein phosphatase 2C containing protein	no	no	No_cluster	Protein phosphatase 2C-related , Protein phosphatase 2C, N-terminal , Protein phosphatase 2C
GSPATG00009973001	2.62427	2.45779e-05	NA	NA		no	no	No_cluster	Involucrin repeat
GSPATG00019088001	2.62307	2.99964e-07	NA	NA		no	no	No_cluster
GSPATG00021585001	2.62148	9.22155e-05	NA	NA	Uncharacterized protein	yes	no	No_cluster	C2 calcium/lipid-binding region, CaLB
GSPATG00002675001	2.62013	3.3547e-07	NA	NA		no	no	No_cluster
GSPATG00019330001	2.62007	5.58469e-08	NA	NA		no	no	No_cluster
GSPATG00003861001	2.61936	1.14133e-09	NA	NA		no	no	No_cluster
GSPATG00016920001	2.61859	0.00256606	NA	NA	Putative uncharacterized protein	yes	no	No_cluster
GSPATG00009499001	2.61694	0.0037873	NA	NA	EGF-like domain containing protein	no	no	No_cluster	Cysteine rich repeat, tripleX , EGF , Furin-like repeat , Concanavalin A-like lectin/glucanase , Growth factor, receptor , EGF-like region, conserved site , DNA mimic Ocr
GSPATG00026349001	2.61553	0.000131014	NA	NA		no	no	No_cluster
GSPATG00018575001	2.61471	0.000121381	NA	NA	Uncharacterized protein	yes	no	No_cluster
GSPATG00031591001	2.61312	0.000739683	NA	NA	Cation channel family protein	no	no	No_cluster	Cyclic nucleotide-binding , Ion transport 2 , RmlC-like jelly roll fold
GSPATG00028121001	2.61254	0.00361556	NA	NA		no	no	No_cluster	Chromo domain-like
GSPATG00026994001	2.61243	3.29282e-06	NA	NA	Putative uncharacterized protein	no	no	No_cluster
GSPATG00016922001	2.61231	0.000426124	14	NA	Dynein light chain 7A	yes	no	No_cluster	Dynein light chain-related , Dynein light chain, roadblock-type
GSPATG00009356001	2.61204	0.00423558	NA	NA	Putative uncharacterized protein	no	no	No_cluster
GSPATG00037902001	2.61014	0.000458632	NA	NA	Putative uncharacterized protein	yes	no	No_cluster
GSPATG00034163001	2.61002	0.00165247	NA	NA	Putative uncharacterized protein	no	no	No_cluster	Ankyrin
GSPATG00019909001	2.60924	0.00953966	NA	NA	Guanylyl cyclase	no	no	No_cluster
GSPATG00036196001	2.60736	7.26582e-07	NA	NA	Insulin-degrading enzyme	no	no	No_cluster	Peptidase M16, zinc-binding site , Peptidase M16, C-terminal , Peptidase M16, core , Metalloenzyme, LuxS/M16 peptidase-like, metal-binding , Peptidase M16, N-terminal
GSPATG00027229001	2.60606	0.00736961	NA	NA	GTP-ase activating protein for Arf containing protein	no	no	No_cluster	Arf GTPase activating protein
GSPATG00015862001	2.60544	2.70229e-06	NA	NA	Trichocyst matrix protein T1-F	no	no	No_cluster
GSPATG00023707001	2.60456	0.00142055	NA	NA		no	no	No_cluster	WD40 repeat , WD40 repeat-like , WD40/YVTN repeat-like
GSPATG00026217001	2.60357	7.55415e-05	NA	NA		no	no	No_cluster
GSPATG00015329001	2.60356	0.00664853	NA	NA		no	no	No_cluster
GSPATG00001578001	2.60356	0.000478242	NA	NA		yes	no	No_cluster
GSPATG00019681001	2.60273	2.2376e-06	NA	NA	Putative uncharacterized protein	yes	no	No_cluster	Calponin-like actin-binding , Protein of unknown function DUF1042 , Armadillo-type fold , Calponin-homology
GSPATG00009098001	2.59773	5.67205e-06	NA	NA		no	no	No_cluster
GSPATG00015333001	2.59602	1.03657e-06	10	NA	Putative uncharacterized protein	yes	no	No_cluster
GSPATG00031745001	2.59588	3.54575e-06	NA	NA	Short chain dehydrogenase	yes	no	No_cluster
GSPATG00012800001	2.59329	0.00459482	NA	NA		yes	no	No_cluster
GSPATG00029296001	2.59204	2.14177e-06	NA	NA		no	no	No_cluster	Pentapeptide repeat , WD40 repeat , tRNA-binding arm , WD40 repeat-like , WD40/YVTN repeat-like
GSPATG00016495001	2.59111	9.85293e-05	NA	NA	Cation channel family protein	no	no	No_cluster	Cyclic nucleotide-binding , Ion transport 2 , RmlC-like jelly roll fold
GSPATG00022800001	2.59054	0.000465658	NA	NA	Putative uncharacterized protein	yes	no	No_cluster
GSPATG00019410001	2.58861	0.000224294	NA	NA		no	no	No_cluster	Ubiquitin-conjugating enzyme, E2 , Ubiquitin-conjugating enzyme/RWD-like
GSPATG00018083001	2.58857	7.37167e-09	NA	NA	Putative uncharacterized protein	no	no	No_cluster	Gamma-crystallin related
GSPATG00033478001	2.58761	0.00236449	NA	NA		no	no	No_cluster
GSPATG00022795001	2.58749	2.39936e-06	4	NA	Zinc carboxypeptidase family protein	no	no	No_cluster	Peptidase M14, carboxypeptidase A
GSPATG00026922001	2.58722	3.63599e-07	NA	NA	NA	yes	no	No_cluster	Tetratricopeptide TPR-1 , Sel1-like , Tetratricopeptide-like helical , Tetratricopeptide region , Tetratricopeptide TPR2
GSPATG00036831001	2.58641	3.53735e-07	23	NA	Putative uncharacterized protein (Fragment)	yes	no	No_cluster	Tubulin , Beta tubulin , Tubulin/FtsZ, GTPase , Tubulin/FtsZ, C-terminal
GSPATG00011213001	2.58587	5.66921e-05	NA	NA	Putative uncharacterized protein	no	no	No_cluster
GSPATG00009273001	2.58503	1.70362e-05	NA	NA	Putative uncharacterized protein (Fragment)	no	no	No_cluster
GSPATG00028375001	2.58448	0.00012871	NA	NA	Uncharacterized protein	no	no	No_cluster
GSPATG00016853001	2.58296	3.36423e-05	NA	NA	Putative uncharacterized protein (Fragment)	no	no	No_cluster	WD40 repeat-like
GSPATG00027878001	2.58265	3.96277e-06	NA	NA	Trichocyst matrix protein T1-F	no	no	No_cluster
GSPATG00032303001	2.58074	1.14032e-07	NA	NA	Putative uncharacterized protein	no	no	No_cluster	Beta and gamma crystallin , Gamma-crystallin related
GSPATG00039480001	2.58054	0.00171494	NA	NA		no	no	No_cluster
GSPATG00022616001	2.58053	0.000114199	NA	NA	Putative uncharacterized protein	no	no	No_cluster
GSPATG00001340001	2.57994	1.67322e-05	NA	NA	Dynein heavy chain family protein	yes	no	No_cluster
GSPATG00022299001	2.57816	0.00039567	NA	NA	Polypyrimidine tract binding protein	no	no	No_cluster	RNA recognition motif, RNP-1 , Nucleotide-binding, alpha-beta plait
GSPATG00002440001	2.57814	0.00271385	NA	NA	Uncharacterized protein	no	no	No_cluster
GSPATG00013566001	2.57665	0.000271013	NA	NA	Putative uncharacterized protein	yes	no	No_cluster
GSPATG00021501001	2.57661	0.000132065	NA	NA		no	no	No_cluster
GSPATG00035371001	2.57652	0.00235886	NA	NA		no	no	No_cluster
GSPATG00012587001	2.57608	9.10468e-07	NA	NA		no	no	No_cluster
GSPATG00015146001	2.57544	1.37965e-06	NA	NA	Trichocyst matrix protein T2-A	no	no	No_cluster
GSPATG00027712001	2.57495	0.00932031	NA	NA		no	no	No_cluster
GSPATG00007565001	2.57304	0.00596531	NA	NA		no	no	No_cluster	STAT transcription factor, coiled coil
GSPATG00037894001	2.57274	0.00178898	NA	NA	Cation channel family protein	no	no	No_cluster	Cyclic nucleotide-binding , Ion transport 2 , RmlC-like jelly roll fold
GSPATG00026944001	2.57063	0.00251442	NA	NA	Tesmin/TSO1-like CXC domain containing protein	no	no	No_cluster	Tesmin/TSO1-like, CXC
GSPATG00027361001	2.57005	1.8663e-06	NA	NA	Trichocyst matrix protein T1-B	no	no	No_cluster
GSPATG00011644001	2.56968	0.000711316	NA	NA	Putative uncharacterized protein	yes	no	No_cluster	AAA+ ATPase, core , Dynein heavy chain , tRNA-binding arm , ATPase associated with various cellular activities, AAA-5
GSPATG00013634001	2.5666	0.00811334	NA	NA	Putative uncharacterized protein	no	no	No_cluster
GSPATG00008146001	2.56592	2.15687e-05	NA	NA	Uncharacterized protein	no	no	No_cluster
GSPATG00020557001	2.56564	0.00369185	NA	NA		no	no	No_cluster
GSPATG00036570001	2.56535	0.000759632	NA	NA	Putative uncharacterized protein	no	no	No_cluster
GSPATG00038644001	2.56527	0.000240796	NA	NA	Tetratricopeptide repeat domain protein	no	no	No_cluster	Tetratricopeptide TPR-1 , Tetratricopeptide-like helical , Tetratricopeptide region
GSPATG00022654001	2.56388	0.00145526	NA	NA		no	no	No_cluster
GSPATG00029565001	2.56378	0.00752522	NA	NA		no	no	No_cluster
GSPATG00031067001	2.56224	0.00533877	NA	NA		yes	no	No_cluster
GSPATG00008486001	2.56015	2.8266e-06	NA	NA		no	no	No_cluster
GSPATG00014152001	2.56011	0.000395916	NA	NA	Protein kinase domain containing protein	no	no	No_cluster	Protein kinase, core , Tyrosine protein kinase , Serine/threonine protein kinase , Serine/threonine protein kinase, active site , Protein kinase-like , Protein kinase ATP binding, conserved site , Serine/threonine protein kinase-related
GSPATG00019466001	2.55812	3.86258e-07	NA	NA	Putative uncharacterized protein	no	no	No_cluster	Prefoldin
GSPATG00022764001	2.55793	0.000203249	NA	NA	Uncharacterized protein (Fragment)	no	no	No_cluster	Peptidase A1 , Peptidase aspartic, catalytic
GSPATG00013783001	2.55747	0.00390725	NA	NA	Protein kinase domain containing protein	no	no	No_cluster	Protein kinase, core , Tyrosine protein kinase , Calcium-binding EF-hand , Serine/threonine protein kinase , Serine/threonine protein kinase, active site , Protein kinase-like , EF-Hand type , Serine/threonine protein kinase-related
GSPATG00032938001	2.55672	4.63838e-07	NA	NA	Putative uncharacterized protein	yes	no	No_cluster
GSPATG00031229001	2.5564	0.00525008	NA	NA		no	no	No_cluster
GSPATG00018448001	2.55541	9.83336e-06	NA	NA		no	no	No_cluster
GSPATG00006438001	2.55481	9.32561e-06	NA	NA		no	no	No_cluster
GSPATG00025746001	2.55379	0.00186578	NA	NA	Putative uncharacterized protein	no	no	No_cluster
GSPATG00001166001	2.55373	0.00293659	NA	NA	Phage head-tail family protein	no	no	No_cluster
GSPATG00031006001	2.5531	0.00545729	NA	NA	Protein kinase domain containing protein	no	no	No_cluster	Protein kinase, core , Tyrosine protein kinase , Calcium-binding EF-hand , Serine/threonine protein kinase , Protein kinase-like , EF-Hand type , Serine/threonine protein kinase-related
GSPATG00008338001	2.55263	0.00119487	NA	NA	Plexin repeat family protein	no	no	No_cluster	Plexin , Plexin/semaphorin/integrin , Plexin-like fold
GSPATG00020645001	2.5524	0.000925288	NA	NA	GTP-ase activating protein for Arf containing protein	no	no	No_cluster	Arf GTPase activating protein
GSPATG00010345001	2.54773	0.000910033	NA	NA	Alpha amylase	no	no	No_cluster	Glycosyl hydrolase, family 13, catalytic region , Glycosyl hydrolase, family 13, subfamily, catalytic region , Glycoside hydrolase, subgroup, catalytic core , Glycoside hydrolase, catalytic core
GSPATG00028008001	2.54772	0.00208724	NA	NA	EF hand family protein	no	no	No_cluster
GSPATG00000537001	2.54752	2.18074e-05	NA	NA	Putative uncharacterized protein	yes	no	No_cluster
GSPATG00029726001	2.54704	0.000625435	NA	NA	Uncharacterized protein (Fragment)	no	no	No_cluster	Peptidase A1 , Peptidase aspartic, catalytic
GSPATG00028940001	2.54664	0.00721391	NA	NA		no	no	No_cluster
GSPATG00012843001	2.54646	0.000235875	NA	NA	Zinc finger family protein	no	no	No_cluster	Zinc finger, RING-type , Zinc finger, RING/FYVE/PHD-type
GSPATG00024884001	2.54611	0.000541491	NA	NA		yes	no	No_cluster
GSPATG00030975001	2.54575	0.00411778	NA	NA	Cation channel family protein	no	no	No_cluster	Cyclic nucleotide-binding , Ion transport 2
GSPATG00016248001	2.54033	0.00185422	NA	NA		no	no	No_cluster	LPS-induced tumor necrosis factor alpha factor
GSPATG00004018001	2.54006	2.56867e-07	NA	NA	Putative uncharacterized protein	no	no	No_cluster
GSPATG00035774001	2.53753	0.00462097	4	NA	Predicted protein	no	no	No_cluster
GSPATG00005450001	2.53588	0.00992301	NA	NA	Putative uncharacterized protein	no	no	No_cluster
GSPATG00019349001	2.53437	3.32704e-06	NA	NA	Putative uncharacterized protein	yes	no	No_cluster
GSPATG00021238001	2.53425	0.00163729	NA	NA	Uncharacterized protein	no	no	No_cluster
GSPATG00037793001	2.53405	0.000177752	9	NA	Uncharacterized protein	yes	no	No_cluster
GSPATG00031326001	2.53348	0.00858454	NA	NA		no	no	No_cluster
GSPATG00023151001	2.53316	8.34314e-07	NA	NA	Radial spoke protein 3 containing protein	yes	no	No_cluster	Radial spoke 3
GSPATG00008213001	2.53297	0.000775965	4	NA	Progesterone immunomodulatory binding factor 1 : cep90	no	no	No_cluster	Beta-catenin-interacting ICAT
GSPATG00033645001	2.53293	0.000650701	NA	NA	Leucine Rich Repeat family protein	no	no	No_cluster	Leucine-rich repeat
GSPATG00019616001	2.53224	0.0045207	NA	NA		no	no	No_cluster
GSPATG00011508001	2.5321	0.00160457	NA	NA		no	no	No_cluster	Calcium-binding EF-hand , EF-Hand type
GSPATG00029950001	2.53165	0.000766843	NA	NA	Dynein heavy chain family protein	yes	no	No_cluster	ATPase associated with various cellular activities, AAA-5
GSPATG00002606001	2.53155	0.000487342	NA	NA		no	no	No_cluster	Calcium-binding EF-hand
GSPATG00017360001	2.53079	0.000140909	NA	NA		yes	no	No_cluster
GSPATG00031881001	2.52975	3.12155e-05	NA	NA	Granule lattice protein 1	no	no	No_cluster	UBA-like
GSPATG00011666001	2.52948	0.000651287	NA	NA	Protein kinase domain protein	no	no	No_cluster	Protein kinase, core , Tyrosine protein kinase , Serine/threonine protein kinase , Serine/threonine protein kinase, active site , Protein kinase-like , Protein kinase ATP binding, conserved site , Serine/threonine protein kinase-related
GSPATG00034823001	2.52844	1.68653e-05	NA	NA	Uncharacterized protein	no	no	No_cluster
GSPATG00008371001	2.52794	0.0033527	NA	NA	Protein kinase domain containing protein	yes	no	No_cluster	Protein kinase, core , Tyrosine protein kinase , Serine/threonine protein kinase , Protein kinase-like , Serine/threonine protein kinase-related
GSPATG00031930001	2.52627	9.41113e-05	NA	NA	Cation channel family protein	no	no	No_cluster	Cyclic nucleotide-binding , Ion transport 2
GSPATG00000261001	2.52577	1.73679e-05	NA	NA	Trichocyst matrix protein	no	no	No_cluster
GSPATG00016807001	2.52512	0.000129013	NA	NA		no	no	No_cluster	Peptidase C48, SUMO/Sentrin/Ubl1
GSPATG00010540001	2.52136	3.79554e-05	7	NA	Putative uncharacterized protein	yes	no	No_cluster
GSPATG00030574001	2.52033	3.60679e-06	NA	NA	Putative uncharacterized protein	yes	no	No_cluster	Calcium-binding EF-hand
GSPATG00017869001	2.5198	0.00856304	NA	NA	UPF0758 protein aq_1610	no	no	No_cluster	Protein of unknown function DUF1760, fungi
GSPATG00020641001	2.51912	0.00146499	NA	NA		no	no	No_cluster
GSPATG00033769001	2.51826	0.000774502	NA	NA		no	no	No_cluster	Phox-like
GSPATG00029056001	2.51789	6.73709e-06	NA	NA	Trichocyst matrix protein T4-A	no	no	No_cluster
GSPATG00027287001	2.51688	0.00339749	NA	NA		no	no	No_cluster
GSPATG00008239001	2.51679	1.57554e-05	10	NA	Putative uncharacterized protein	yes	no	No_cluster	Dynein heavy chain , WD40 repeat-like , ATPase associated with various cellular activities, AAA-5 , Dynein heavy chain, N-terminal region 2
GSPATG00006913001	2.51674	0.000278617	7	NA	Putative uncharacterized protein	yes	no	No_cluster
GSPATG00031688001	2.51655	0.000376924	NA	NA	EF hand family protein	no	no	No_cluster
GSPATG00025836001	2.51455	1.99457e-05	NA	NA		no	no	No_cluster	Ribosome recycling factor , UBA-like
GSPATG00002087001	2.51426	0.00137264	NA	NA		no	no	No_cluster
GSPATG00032695001	2.51416	3.35065e-06	NA	NA	Uncharacterized protein	no	no	No_cluster
GSPATG00008267001	2.51384	0.00188963	NA	NA		no	no	No_cluster	Major facilitator superfamily MFS-1 , MFS general substrate transporter
GSPATG00013637001	2.51278	0.00184239	NA	NA	Pyridoxal-phosphate dependent enzyme family protein	no	no	No_cluster	Threonine dehydratase, C-terminal , Pyridoxal phosphate-dependent enzyme, beta subunit
GSPATG00016622001	2.51231	0.00410168	NA	NA	HSF-type DNA-binding domain containing protein	no	no	No_cluster	Heat shock factor (HSF)-type, DNA-binding , Winged helix repressor DNA-binding
GSPATG00039564001	2.51161	0.000256044	5	NA	Radial spoke protein 3 containing protein	yes	no	No_cluster	Radial spoke 3
GSPATG00018543001	2.51098	0.00212204	NA	NA		no	no	No_cluster
GSPATG00002915001	2.50837	1.20714e-05	NA	NA		yes	no	No_cluster
GSPATG00024465001	2.50824	0.0092605	5	NA	IQ calmodulin-binding motif family protein	no	no	No_cluster	IQ calmodulin-binding region
GSPATG00024818001	2.50782	0.00726954	NA	NA	Polypyrimidine tract binding protein	no	no	No_cluster	RNA recognition motif, RNP-1 , Nucleotide-binding, alpha-beta plait
GSPATG00015198001	2.50778	3.56901e-06	NA	NA		no	no	No_cluster	Beta and gamma crystallin , Gamma-crystallin related
GSPATG00000439001	2.50635	0.000104195	NA	NA	Vacuolar protein sorting-associated protein 13C isoform 2B	no	no	No_cluster
GSPATG00025815001	2.50616	0.00110559	NA	NA	Major Facilitator Superfamily protein	no	no	No_cluster	Major facilitator superfamily , Major facilitator superfamily MFS-1 , MFS general substrate transporter
GSPATG00030048001	2.50559	1.08574e-06	NA	NA		no	no	No_cluster
GSPATG00015209001	2.50524	0.00218711	NA	NA	UBX domain containing protein	no	no	No_cluster	Tetratricopeptide TPR-1 , Tetratricopeptide-like helical , Tetratricopeptide region
GSPATG00008122001	2.5043	0.00150036	NA	NA		no	no	No_cluster
GSPATG00015430001	2.50213	0.00248887	NA	NA	Tpr repeat protein	yes	no	No_cluster	Tetratricopeptide TPR-1 , Tetratricopeptide-like helical , Tetratricopeptide region , Tetratricopeptide TPR2
GSPATG00013789001	2.50209	0.000480568	NA	NA	Uncharacterized protein	no	no	No_cluster	SANT, DNA-binding , Homeodomain-like , Homeodomain-related , Myb, DNA-binding , Myb transcription factor
GSPATG00026154001	2.50194	0.0058108	NA	NA	Uncharacterized protein	no	no	No_cluster
GSPATG00013830001	2.50048	1.04407e-05	NA	NA	Trichocyst matrix protein T1-B	no	no	No_cluster
GSPATG00023746001	2.50025	0.00722071	NA	NA		no	no	No_cluster
GSPATG00012903001	2.5002	0.000126846	NA	NA	Phospholipase D1	no	no	No_cluster	Phospholipase D/Transphosphatidylase
GSPATG00014857001	2.49891	0.000904503	NA	NA		no	no	No_cluster	Tetratricopeptide-like helical , Tetratricopeptide region
GSPATG00008658001	2.49798	3.69703e-08	NA	NA	Putative uncharacterized protein	no	no	No_cluster
GSPATG00025051001	2.49714	6.96715e-08	NA	NA	Trichocyst matrix protein T4-B	no	no	No_cluster
GSPATG00016250001	2.49566	0.00183356	NA	NA	Dynein heavy chain 3	no	no	No_cluster
GSPATG00024122001	2.49559	0.00339077	NA	NA	Putative uncharacterized protein	no	no	No_cluster
GSPATG00024157001	2.49553	0.00480631	NA	NA	MORN repeat variant family protein	no	no	No_cluster	MORN motif
GSPATG00026334001	2.4943	0.00114896	13	NA	Putative uncharacterized protein (Fragment)	yes	no	No_cluster
GSPATG00002296001	2.49345	2.04873e-06	14	NA	Putative uncharacterized protein	yes	no	No_cluster
GSPATG00025045001	2.49251	9.64972e-06	NA	NA	Putative uncharacterized protein	no	no	No_cluster
GSPATG00014694001	2.49146	0.00729433	NA	NA	Uncharacterized protein	no	no	No_cluster
GSPATG00009633001	2.49119	4.13034e-05	NA	NA		no	no	No_cluster
GSPATG00034271001	2.49118	0.000949226	NA	NA		no	no	No_cluster	Appr-1-p processing
GSPATG00017805001	2.49074	0.00271233	NA	NA		no	no	No_cluster
GSPATG00010764001	2.48997	0.0019641	NA	NA		no	no	No_cluster
GSPATG00002005001	2.48995	2.18198e-05	NA	NA	Putative uncharacterized protein	no	no	No_cluster	WD40 repeat , WD40 repeat-like , WD40/YVTN repeat-like
GSPATG00005129001	2.48965	0.00513268	NA	NA	Synaptobrevin 4-1	no	no	No_cluster	Longin-like
GSPATG00024976001	2.48934	0.00018375	NA	NA	Protein kinase domain containing protein	no	no	No_cluster	Protein kinase, core , Serine/threonine protein kinase , MORN motif , Protein kinase-like
GSPATG00002422001	2.48929	0.00308808	NA	NA	Uncharacterized protein	yes	no	No_cluster	Ubiquitin
GSPATG00010129001	2.48888	2.67229e-05	NA	NA	Putative uncharacterized protein	no	no	No_cluster	Coactivator CBP, KIX
GSPATG00033310001	2.48814	0.000918293	NA	NA	Ankyrin repeat protein	no	no	No_cluster	IQ calmodulin-binding region , Ankyrin
GSPATG00008857001	2.48742	0.00131137	NA	NA		yes	no	No_cluster
GSPATG00017496001	2.4873	0.000201887	NA	NA	Putative uncharacterized protein (Fragment)	yes	no	No_cluster
GSPATG00019552001	2.48505	3.35513e-06	NA	NA	Putative uncharacterized protein	no	no	No_cluster	Peptidase A1 , Peptidase aspartic, active site , Peptidase aspartic, catalytic
GSPATG00017585001	2.48389	0.000933111	NA	NA		no	no	No_cluster	WD40 repeat , LisH dimerisation motif , CTLH, C-terminal to LisH motif , WD40 repeat-like , WD40/YVTN repeat-like
GSPATG00002853001	2.48344	3.45079e-05	NA	NA	Phage head-tail adaptor	no	no	No_cluster
GSPATG00013727001	2.48253	0.00014885	NA	NA	Putative uncharacterized protein	no	no	No_cluster
GSPATG00011444001	2.48113	4.49216e-06	NA	NA	Putative uncharacterized protein (Fragment)	no	no	No_cluster
GSPATG00006613001	2.48034	0.00187498	NA	NA	Putative uncharacterized protein	yes	no	No_cluster
GSPATG00020536001	2.47948	1.05216e-08	NA	NA	Trichocyst matrix protein T1-B	no	no	No_cluster
GSPATG00028308001	2.47928	0.000103013	NA	NA	Putative uncharacterized protein (Fragment)	yes	no	No_cluster
GSPATG00029752001	2.47905	3.05893e-07	4	NA	Zinc carboxypeptidase family protein	no	no	No_cluster	Peptidase M14, carboxypeptidase A
GSPATG00001282001	2.47895	0.0029428	NA	NA		no	no	No_cluster
GSPATG00019232001	2.47829	0.000328918	NA	NA	Protein kinase domain containing protein	no	no	No_cluster	Protein kinase, core , Tyrosine protein kinase , Serine/threonine protein kinase , Serine/threonine protein kinase, active site , Protein kinase-like , Serine/threonine protein kinase-related
GSPATG00011877001	2.47825	0.000211194	NA	NA	Putative uncharacterized protein	yes	no	No_cluster
GSPATG00029969001	2.47779	2.18198e-05	NA	NA		no	no	No_cluster
GSPATG00037264001	2.47763	0.00793772	NA	NA		no	no	No_cluster
GSPATG00018041001	2.47734	0.000373444	NA	NA	Putative uncharacterized protein	yes	no	No_cluster
GSPATG00030079001	2.47714	0.0072608	NA	NA	Kelch motif family protein	no	no	No_cluster	Kelch repeat type 1 , Galactose oxidase/kelch, beta-propeller , Kelch repeat type 2 , Kelch-type beta propeller
GSPATG00017597001	2.47664	9.82867e-06	11	NA	Putative uncharacterized protein	yes	no	No_cluster
GSPATG00011080001	2.47651	0.00016496	NA	NA	Putative uncharacterized protein	no	no	No_cluster	Terpenoid synthase
GSPATG00008474001	2.47606	0.00372376	NA	NA	Uncharacterized protein	no	no	No_cluster
GSPATG00010629001	2.47502	0.000798856	NA	NA	Uncharacterized protein	no	no	No_cluster
GSPATG00028456001	2.47462	4.65466e-05	13	NA	Putative uncharacterized protein	yes	no	No_cluster	Adenylate kinase , Adenylate kinase, zinc-finger lid region
GSPATG00037478001	2.47301	0.000108732	NA	NA		no	no	No_cluster
GSPATG00035008001	2.47249	1.231e-05	NA	NA	Putative uncharacterized protein (Fragment)	yes	no	No_cluster
GSPATG00037606001	2.47125	0.000984164	NA	NA		no	no	No_cluster
GSPATG00032230001	2.46795	6.95808e-06	NA	NA	Putative uncharacterized protein	no	no	No_cluster	Zinc finger, C2H2, LYAR-type
GSPATG00016817001	2.46669	2.9894e-06	NA	NA	Putative uncharacterized protein	no	no	No_cluster
GSPATG00019960001	2.46611	0.00671243	NA	NA	Putative uncharacterized protein	no	no	No_cluster
GSPATG00023273001	2.46604	0.00775398	NA	NA		no	no	No_cluster
GSPATG00002243001	2.46315	0.00563203	NA	NA		no	no	No_cluster	SANT, DNA-binding , Homeodomain-like , Myb, DNA-binding
GSPATG00023051001	2.46274	3.93277e-06	NA	NA	Putative uncharacterized protein	no	no	No_cluster
GSPATG00029500001	2.46154	0.00295289	NA	NA	Elongation factor 1-alpha	no	no	No_cluster	Translation elongation factor EFTu/EF1A, C-terminal , Translation elongation factor EFTu/EF1A, domain 2 , Translation elongation and initiation factors/Ribosomal, beta-barrel , Translation elongation factor EF1A/initiation factor IF2gamma, C-terminal
GSPATG00035082001	2.45993	0.0074805	NA	NA	HSF-type DNA-binding domain containing protein	no	no	No_cluster	Heat shock factor (HSF)-type, DNA-binding , Winged helix repressor DNA-binding
GSPATG00026990001	2.45954	0.00215872	NA	NA	Ankyrin repeat protein	no	no	No_cluster	IQ calmodulin-binding region , Ankyrin
GSPATG00002534001	2.45908	2.31484e-05	NA	NA	Putative uncharacterized protein	yes	no	No_cluster	Dpy-30 , NAD(P)-binding
GSPATG00034798001	2.45823	0.00314	NA	NA		no	no	No_cluster
GSPATG00031239001	2.45818	1.27776e-06	NA	NA		no	no	No_cluster	Prefoldin
GSPATG00014053001	2.45705	1.74115e-06	NA	NA	Trichocyst matrix protein T1-B	no	no	No_cluster
GSPATG00016178001	2.45656	0.00135025	NA	NA	MIZ zinc finger family protein	no	no	No_cluster	Zinc finger, MIZ-type , Zinc finger, FYVE/PHD-type
GSPATG00022086001	2.45633	0.00417424	NA	NA		no	no	No_cluster
GSPATG00032043001	2.4561	0.00745736	NA	NA		no	no	No_cluster	IQ calmodulin-binding region
GSPATG00010367001	2.45476	2.32925e-05	NA	NA	Putative uncharacterized protein (Fragment)	no	no	No_cluster
GSPATG00011874001	2.45453	0.00218896	NA	NA		no	no	No_cluster	SANT, DNA-binding , Homeodomain-like , Homeodomain-related , Myb, DNA-binding , Myb transcription factor
GSPATG00017352001	2.4529	0.000236819	NA	NA	Zinc carboxypeptidase family protein	no	no	No_cluster	Peptidase M14, carboxypeptidase A
GSPATG00037879001	2.44857	6.82078e-05	NA	NA	Putative uncharacterized protein	no	no	No_cluster
GSPATG00030483001	2.44688	0.00272239	NA	NA	Cyclic nucleotide-binding domain containing protein	no	no	No_cluster	Cyclic nucleotide-binding , RmlC-like jelly roll fold
GSPATG00026552001	2.44669	1.58983e-06	NA	NA	Tetrameric potassium-selective cyclic nucleotide gated channel	yes	no	No_cluster	Cyclic nucleotide-binding , Dpy-30 , Ion transport 2 , RmlC-like jelly roll fold
GSPATG00039281001	2.4449	0.000688397	NA	NA		no	no	No_cluster
GSPATG00018528001	2.44292	0.00385112	NA	NA		no	no	No_cluster
GSPATG00027045001	2.44233	6.14966e-06	NA	NA		no	no	No_cluster	Prefoldin , tRNA-binding arm
GSPATG00013193001	2.4422	0.00729605	NA	NA		no	no	No_cluster
GSPATG00030884001	2.44216	9.2808e-07	NA	NA	Uncharacterized protein (Fragment)	yes	no	No_cluster	Tubulin , Alpha tubulin , Tubulin/FtsZ, GTPase , Tubulin/FtsZ, C-terminal
GSPATG00001540001	2.44176	0.00057119	NA	NA		no	no	No_cluster
GSPATG00020350001	2.44116	3.20311e-06	NA	NA	Uncharacterized protein	no	no	No_cluster
GSPATG00033525001	2.4408	0.00447649	NA	NA		yes	no	No_cluster
GSPATG00013310001	2.44069	0.00225111	NA	NA		no	no	No_cluster
GSPATG00007364001	2.43962	0.00139008	NA	NA		no	no	No_cluster
GSPATG00009618001	2.4389	2.62992e-07	NA	NA	EPI34 protein	no	no	No_cluster
GSPATG00011991001	2.43846	0.000888355	NA	NA	BZIP transcription factor family protein	no	no	No_cluster	Basic-leucine zipper (bZIP) transcription factor , bZIP transcription factor, bZIP-1
GSPATG00012766001	2.4359	0.00602586	NA	NA		no	no	No_cluster
GSPATG00025993001	2.43484	7.80388e-06	4	NA	Putative uncharacterized protein	no	no	No_cluster	Armadillo-type fold
GSPATG00010760001	2.43439	2.76014e-05	NA	NA	Putative uncharacterized protein	yes	no	No_cluster	Calcium-binding EF-hand
GSPATG00009620001	2.43361	2.82389e-06	NA	NA	Putative uncharacterized protein	no	no	No_cluster
GSPATG00027813001	2.43335	3.3761e-05	NA	NA		yes	no	No_cluster
GSPATG00006006001	2.43325	2.60218e-06	NA	NA	Uncharacterized protein	no	no	No_cluster
GSPATG00033973001	2.43278	2.25907e-06	NA	NA	Secretory granule protein t4-b	no	no	No_cluster	Nuclear hormone receptor, ligand-binding
GSPATG00031049001	2.43199	0.000274139	NA	NA	Putative uncharacterized protein	yes	no	No_cluster
GSPATG00001807001	2.4311	0.000602075	NA	NA		no	no	No_cluster
GSPATG00016528001	2.43099	8.80251e-05	NA	NA		no	no	No_cluster
GSPATG00035450001	2.43094	0.0045724	NA	NA	Uncharacterized protein	no	no	No_cluster
GSPATG00019219001	2.43083	4.22054e-05	NA	NA	Dynein heavy chain family protein	yes	no	No_cluster	Ferritin/ribonucleotide reductase-like , Dynein heavy chain, N-terminal region 2
GSPATG00002158001	2.4308	0.00278454	NA	NA		no	no	No_cluster
GSPATG00015673001	2.42948	0.00176496	NA	NA	Fructose-1	no	no	No_cluster	Inositol phosphatase/fructose-1,6-bisphosphatase , Peptidyl-prolyl cis-trans isomerase, cyclophilin-type , Cyclophilin-like
GSPATG00013973001	2.42882	1.23268e-07	NA	NA	Putative uncharacterized protein	no	no	No_cluster
GSPATG00006236001	2.42689	1.22938e-05	NA	NA		no	no	No_cluster	Zinc finger, FYVE/PHD-type
GSPATG00017579001	2.42673	2.21349e-06	NA	NA		no	no	No_cluster
GSPATG00007564001	2.42578	3.98517e-05	NA	NA		no	no	No_cluster
GSPATG00012386001	2.42564	0.000371795	NA	NA	Cyclic nucleotide-binding domain containing protein	no	no	No_cluster	Cyclic nucleotide-binding , RmlC-like jelly roll fold
GSPATG00008575001	2.42512	2.74732e-06	25	NA	Uncharacterized protein	yes	no	No_cluster	Armadillo-type fold
GSPATG00016758001	2.42504	0.00172235	NA	NA		no	no	No_cluster
GSPATG00000271001	2.42421	0.000419262	NA	NA	Putative uncharacterized protein	no	no	No_cluster
GSPATG00036383001	2.42247	0.0055455	NA	NA		no	no	No_cluster
GSPATG00029417001	2.42159	0.000909197	NA	NA	Putative uncharacterized protein	no	no	No_cluster
GSPATG00001153001	2.41984	1.68449e-05	NA	NA	Putative uncharacterized protein	no	no	No_cluster	Peptidase M16, zinc-binding site , Peptidase M16, C-terminal , Peptidase M16, core , Metalloenzyme, LuxS/M16 peptidase-like, metal-binding , Peptidase M16, N-terminal
GSPATG00012999001	2.41946	0.000197882	NA	NA	Putative uncharacterized protein	yes	no	No_cluster
GSPATG00011600001	2.41919	0.00797267	NA	NA	Uncharacterized protein	no	no	No_cluster
GSPATG00005690001	2.41851	0.00134535	NA	NA	Uncharacterized protein	no	no	No_cluster	Zinc finger, RING-type , Zinc finger, RING/FYVE/PHD-type
GSPATG00031638001	2.41783	0.000735572	NA	NA	Uncharacterized protein	no	no	No_cluster
GSPATG00016820001	2.41767	0.0020218	NA	NA	Cyclic nucleotide-binding domain containing protein	no	no	No_cluster	Cyclic nucleotide-binding , RmlC-like jelly roll fold
GSPATG00011582001	2.41461	0.00722269	NA	NA	GAF domain containing protein	no	no	No_cluster	GAF
GSPATG00024092001	2.41401	0.00141728	NA	NA		no	no	No_cluster
GSPATG00018856001	2.41382	0.00949905	NA	NA		no	no	No_cluster
GSPATG00000152001	2.4134	1.32977e-06	NA	NA	Calcium/calmodulin-binding membrane protein PCM4-related	no	no	No_cluster	Beta and gamma crystallin , Growth factor, receptor , Gamma-crystallin related
GSPATG00038610001	2.41337	0.00142861	NA	NA	Putative uncharacterized protein	no	no	No_cluster	EGF , Furin-like repeat , Growth factor, receptor
GSPATG00021593001	2.41207	0.000809125	NA	NA		no	no	No_cluster
GSPATG00009131001	2.41065	0.00398279	NA	NA	G surface protein	yes	no	No_cluster
GSPATG00011082001	2.40954	6.98822e-05	NA	NA	Putative uncharacterized protein	no	no	No_cluster
GSPATG00036477001	2.40932	0.00231355	NA	NA	GAF domain containing protein	no	no	No_cluster	GAF
GSPATG00018087001	2.4089	0.00460607	NA	NA		no	no	No_cluster
GSPATG00001410001	2.40613	0.00659597	11	NA	Coiled-coil domain-containing protein 146	yes	no	No_cluster	Prefoldin
GSPATG00005762001	2.40564	0.00158218	NA	NA		no	no	No_cluster
GSPATG00035973001	2.40532	0.00354158	NA	NA	Uncharacterized protein	no	no	No_cluster	IQ calmodulin-binding region , Ankyrin
GSPATG00013784001	2.40466	5.43767e-08	NA	NA		no	no	No_cluster
GSPATG00004460001	2.40463	3.46791e-06	7	NA	Putative uncharacterized protein	yes	no	No_cluster	Major sperm protein , PapD-like
GSPATG00002359001	2.40413	0.00300347	NA	NA		no	no	No_cluster
GSPATG00033596001	2.40392	2.80106e-07	NA	NA	Trichocyst matrix protein T4-B	no	no	No_cluster
GSPATG00004242001	2.4038	0.00708372	NA	NA	Cation channel family protein	no	no	No_cluster	Cyclic nucleotide-binding , Zinc finger, CCHC-type , Ion transport 2 , RmlC-like jelly roll fold
GSPATG00036791001	2.40184	0.000460074	NA	NA	Putative uncharacterized protein	no	no	No_cluster	Ion transport
GSPATG00029703001	2.40155	0.00021221	NA	NA	Putative uncharacterized protein	yes	no	No_cluster	RIB43A
GSPATG00011524001	2.40125	0.000147925	8	NA	Putative uncharacterized protein	yes	no	No_cluster
GSPATG00004324001	2.39942	0.00122147	NA	NA		no	no	No_cluster	Homeodomain-like
GSPATG00028725001	2.39768	0.000147724	NA	NA	Putative uncharacterized protein	yes	no	No_cluster
GSPATG00013689001	2.39663	0.00424171	NA	NA	Putative uncharacterized protein	no	no	No_cluster
GSPATG00025249001	2.39533	0.000193372	NA	NA	Zinc finger	no	no	No_cluster
GSPATG00026782001	2.39392	0.0013057	NA	NA	Putative uncharacterized protein	no	no	No_cluster	Acyl-CoA N-acyltransferase
GSPATG00025839001	2.39231	0.00176809	NA	NA	Uncharacterized protein	no	no	No_cluster	Class I peptide chain release factor
GSPATG00001020001	2.39071	0.000465952	8	NA	Radial spoke head 1 homolog	yes	no	No_cluster	MORN motif
GSPATG00031087001	2.38943	1.36011e-05	NA	NA	START domain-containing protein	yes	no	No_cluster	Lipid-binding START
GSPATG00031331001	2.38908	0.00223572	NA	NA	Calcium/calmodulin-binding membrane protein PCM4-related	no	no	No_cluster	Beta and gamma crystallin , Growth factor, receptor , Gamma-crystallin related
GSPATG00023391001	2.3888	0.00469262	NA	NA	Protein kinase domain containing protein	yes	no	No_cluster	Protein kinase, core , Tyrosine protein kinase , Calcium-binding EF-hand , Serine/threonine protein kinase , Serine/threonine protein kinase, active site , Protein kinase-like , EF-Hand type , Protein kinase ATP binding, conserved site , Serine/threonine protein kinase-related
GSPATG00009401001	2.38875	0.00277863	NA	NA	Putative uncharacterized protein	no	no	No_cluster
GSPATG00038053001	2.38819	0.000133701	NA	NA	Proton-pumping vacuolar pyrophosphatase	no	no	No_cluster
GSPATG00005777001	2.3875	0.000332488	NA	NA		no	no	No_cluster
GSPATG00036801001	2.38609	0.000325868	8	NA	Uncharacterized protein	yes	no	No_cluster	PapD-like , Calponin-homology
GSPATG00019496001	2.38424	6.2068e-05	NA	NA		no	no	No_cluster
GSPATG00002209001	2.38405	0.00368572	NA	NA	TPR Domain containing protein	yes	no	No_cluster	Tetratricopeptide TPR-1 , Tetratricopeptide-like helical , Tetratricopeptide region , Tetratricopeptide TPR2
GSPATG00038634001	2.38287	0.00199713	NA	NA	MORN variant repeat protein (Precursor)	no	no	No_cluster
GSPATG00026631001	2.38278	0.000430682	NA	NA		no	no	No_cluster
GSPATG00000928001	2.38255	0.00237922	NA	NA		no	no	No_cluster
GSPATG00026925001	2.38185	0.00632564	NA	NA		no	no	No_cluster
GSPATG00036726001	2.37815	0.000234733	NA	NA	Putative uncharacterized protein	yes	no	No_cluster
GSPATG00037218001	2.37799	0.00709762	NA	NA	Putative uncharacterized protein	no	no	No_cluster
GSPATG00026569001	2.37791	2.22883e-05	6	NA	Radial spoke protein 3 containing protein	yes	no	No_cluster	Radial spoke 3
GSPATG00029487001	2.37514	3.66715e-05	NA	NA		no	no	No_cluster
GSPATG00037324001	2.37512	0.000112321	NA	NA	CG43154	no	no	No_cluster
GSPATG00039772001	2.37396	0.000381694	NA	NA		no	no	No_cluster
GSPATG00000835001	2.37336	2.81246e-07	NA	NA	Putative uncharacterized protein	no	no	No_cluster
GSPATG00026395001	2.3727	0.000642138	NA	NA	Protein phosphatase 2C containing protein	no	no	No_cluster	Protein phosphatase 2C-related , Protein phosphatase 2C, N-terminal , Protein phosphatase 2C
GSPATG00003193001	2.37211	0.00598418	NA	NA	Putative uncharacterized protein	no	no	No_cluster
GSPATG00020494001	2.37156	1.17754e-06	NA	NA	Trichocyst matrix protein T1-B	no	no	No_cluster	Ribosomal protein S30Ae/sigma 54 modulation protein
GSPATG00036716001	2.37073	2.14177e-06	NA	NA		no	no	No_cluster
GSPATG00003986001	2.37042	3.60474e-05	NA	NA	Putative uncharacterized protein	no	no	No_cluster
GSPATG00032316001	2.37036	0.000328478	6	NA	Uncharacterized protein	no	no	No_cluster	Major sperm protein , Calponin-like actin-binding , PapD-like , Calponin-homology
GSPATG00037508001	2.36989	4.8128e-07	NA	NA	Putative uncharacterized protein	no	no	No_cluster
GSPATG00039125001	2.36975	0.00236611	NA	NA	EF hand family protein	no	no	No_cluster	Calcium-binding EF-hand , EF-Hand type
GSPATG00036837001	2.36907	0.00285923	NA	NA	Putative uncharacterized protein	no	no	No_cluster	Peptidase M16, zinc-binding site , Peptidase M16, C-terminal , Peptidase M16, core , Metalloenzyme, LuxS/M16 peptidase-like, metal-binding , Peptidase M16, N-terminal
GSPATG00014743001	2.36883	0.00737747	NA	NA		no	no	No_cluster
GSPATG00021912001	2.36789	1.37962e-06	NA	NA	Uncharacterized protein (Fragment)	yes	no	No_cluster	Tubulin , Alpha tubulin , Tubulin/FtsZ, GTPase , Tubulin/FtsZ, C-terminal
GSPATG00023815001	2.36703	4.95984e-06	NA	NA	Trichocyst matrix protein T4-B	no	no	No_cluster
GSPATG00011602001	2.36684	1.04793e-05	NA	NA	Putative uncharacterized protein	no	no	No_cluster
GSPATG00029227001	2.36638	0.00613888	NA	NA	Kinesin-like protein KIF3A	no	no	No_cluster	Kinesin, motor region
GSPATG00034457001	2.36473	2.02724e-05	NA	NA	Uncharacterized protein	no	no	No_cluster	Nucleotide-binding, alpha-beta plait
GSPATG00016562001	2.3647	0.000121677	6	NA	Uncharacterized protein	no	no	No_cluster
GSPATG00000661001	2.36447	0.00431151	NA	NA	T20H2,2 protein	no	no	No_cluster	Alba, DNA/RNA-binding protein
GSPATG00012336001	2.36156	0.00454741	NA	NA		no	no	No_cluster
GSPATG00015161001	2.36038	3.12575e-06	NA	NA		no	no	No_cluster	Armadillo-type fold
GSPATG00012189001	2.35994	0.00498661	NA	NA	PH domain-containing protein	no	no	No_cluster
GSPATG00038459001	2.35875	0.000106278	NA	NA	Trichocyst matrix protein T1-B	no	no	No_cluster
GSPATG00037405001	2.35825	0.00130219	NA	NA	Tetratricopeptide repeat family	no	no	No_cluster	Tetratricopeptide TPR-1 , Tetratricopeptide-like helical , Tetratricopeptide region
GSPATG00038099001	2.3576	4.91986e-05	NA	NA	Dual specificity protein phosphatase 1	no	no	No_cluster	Protein-tyrosine phosphatase, dual specificity , Protein-tyrosine phosphatase , Protein-tyrosine phosphatase, active site
GSPATG00029865001	2.35757	6.88262e-05	NA	NA	Kinesin motor domain containing protein	no	no	No_cluster	Kinesin, motor region
GSPATG00035498001	2.35752	1.25855e-06	NA	NA	Putative uncharacterized protein	yes	no	No_cluster
GSPATG00026044001	2.35393	0.00069987	NA	NA	Protein kinase domain protein	no	no	No_cluster	Protein kinase, core , MORN motif , Protein kinase-like
GSPATG00003811001	2.35361	5.08361e-05	NA	NA	Trichocyst matrix protein T2-C	no	no	No_cluster	Prefoldin
GSPATG00006048001	2.35201	1.29882e-05	4	NA		no	no	No_cluster	Allergen V5/Tpx-1 related , SCP-like extracellular
GSPATG00006316001	2.35158	0.000903442	NA	NA		no	no	No_cluster
GSPATG00037296001	2.35123	4.97422e-06	NA	NA		no	no	No_cluster
GSPATG00030656001	2.35068	0.000435894	NA	NA	Tubulin-tyrosine ligase family protein	no	no	No_cluster	Tubulin-tyrosine ligase ttl8
GSPATG00004069001	2.34993	5.57343e-06	NA	NA	Dynein heavy chain family protein	no	no	No_cluster	AAA+ ATPase, core , Dynein heavy chain , ATPase associated with various cellular activities, AAA-5 , Dynein heavy chain, N-terminal region 2
GSPATG00013905001	2.34974	0.000788223	NA	NA	IPT/TIG domain containing protein	no	no	No_cluster	Cell surface receptor IPT/TIG , Galactose-binding like , Immunoglobulin E-set
GSPATG00009775001	2.34915	6.05673e-05	17	NA	Uncharacterized protein	yes	no	No_cluster
GSPATG00029289001	2.34865	0.00781183	NA	NA	Uncharacterized WD repeat-containing protein alr2800	no	no	No_cluster	WD40 repeat , WD40 repeat-like , WD40/YVTN repeat-like
GSPATG00015391001	2.34834	0.00271233	NA	NA	Trichocyst matrix protein	no	no	No_cluster	Prefoldin
GSPATG00032531001	2.34751	8.78683e-05	NA	NA	Ubiquitin carboxyl-terminal hydrolase	no	no	No_cluster	Peptidase C19, ubiquitin carboxyl-terminal hydrolase 2 , UBA-like
GSPATG00001918001	2.34577	5.71409e-05	NA	NA		no	no	No_cluster	Prefoldin
GSPATG00016142001	2.34568	0.00403226	NA	NA		no	no	No_cluster
GSPATG00016321001	2.34558	0.0025158	NA	NA		no	no	No_cluster	RNA recognition motif, RNP-1 , Nucleotide-binding, alpha-beta plait
GSPATG00016674001	2.34487	1.9095e-07	NA	NA		no	no	No_cluster	Gamma-crystallin related
GSPATG00031567001	2.3445	1.13175e-06	NA	NA	Granule tip protein 1	no	no	No_cluster	Gamma-crystallin related
GSPATG00003694001	2.34398	0.00407346	NA	NA		no	no	No_cluster
GSPATG00036754001	2.34363	0.000604653	NA	NA	Predicted protein	no	no	No_cluster
GSPATG00025031001	2.3431	0.00199028	NA	NA		no	no	No_cluster
GSPATG00030885001	2.34281	8.55083e-06	NA	NA	Uncharacterized protein (Fragment)	yes	no	No_cluster	Tubulin , Alpha tubulin , Tubulin/FtsZ, GTPase
GSPATG00031363001	2.34281	0.00283385	NA	NA	Calmodulin 7-1	yes	no	No_cluster	Calcium-binding EF-hand , EF-Hand type
GSPATG00002215001	2.34203	0.000155804	NA	NA	Reticulocyte-binding protein 2 homolog a	no	no	No_cluster
GSPATG00022279001	2.34134	0.00281858	NA	NA		no	no	No_cluster
GSPATG00022582001	2.33957	0.00202028	NA	NA	Putative uncharacterized protein	no	no	No_cluster	Basic-leucine zipper (bZIP) transcription factor , bZIP transcription factor, bZIP-1
GSPATG00010710001	2.33918	8.45602e-06	NA	NA	Putative uncharacterized protein	yes	no	No_cluster	Leucine-rich repeat , C2 calcium/lipid-binding region, CaLB
GSPATG00019008001	2.33894	0.00267657	NA	NA	Uncharacterized protein	yes	no	No_cluster
GSPATG00015638001	2.33865	6.60721e-05	7	NA	Dynein heavy chain family protein	yes	no	No_cluster	AAA+ ATPase, core , Dynein heavy chain , ATPase associated with various cellular activities, AAA-5 , Dynein heavy chain, N-terminal region 1 , Dynein heavy chain, N-terminal region 2
GSPATG00018740001	2.33862	0.000266854	NA	NA	Secretory granule protein t2-a	no	no	No_cluster
GSPATG00018105001	2.33861	0.00221005	NA	NA		no	no	No_cluster
GSPATG00028524001	2.33838	0.000412971	NA	NA	Trichocyst matrix protein T4-A	no	no	No_cluster
GSPATG00016222001	2.33636	0.000197348	NA	NA	Uncharacterized protein	yes	no	No_cluster	Inorganic pyrophosphatase , Concanavalin A-like lectin/glucanase
GSPATG00027905001	2.33572	0.0070441	NA	NA		no	no	No_cluster
GSPATG00038944001	2.33566	0.000198767	NA	NA	JmjC domain protein (Fragment)	no	no	No_cluster	Transcription factor jumonji/aspartyl beta-hydroxylase , Transcription factor jumonji, JmjN , Transcription factor jumonji
GSPATG00031327001	2.33506	0.000167045	12	NA	Putative uncharacterized protein	yes	no	No_cluster	Cyclic nucleotide-binding , cAMP/cGMP-dependent protein kinase , cAMP-dependent protein kinase, regulatory subunit, type I/II alpha/beta , cAMP-dependent protein kinase regulatory subunit , RmlC-like jelly roll fold
GSPATG00029922001	2.33479	2.61347e-07	NA	NA	Uncharacterized protein	no	no	No_cluster
GSPATG00002166001	2.3338	0.00348106	NA	NA	Inactive rhomboid protein 1	no	no	No_cluster
GSPATG00000107001	2.33195	0.000520378	NA	NA	Kinesin-like protein KIF15	no	no	No_cluster
GSPATG00019236001	2.33036	2.94707e-05	NA	NA	Putative uncharacterized protein (Fragment)	no	no	No_cluster
GSPATG00035775001	2.32942	0.000577958	4	NA	N-acylethanolamine-hydrolyzing acid amidase	no	no	No_cluster	Choloylglycine hydrolase
GSPATG00013210001	2.32922	0.00164595	NA	NA	Uncharacterized protein	no	no	No_cluster
GSPATG00039229001	2.32885	6.47764e-05	NA	NA	JmjC domain containing protein	no	no	No_cluster	Transcription factor jumonji/aspartyl beta-hydroxylase , Transcription factor jumonji, JmjN , Transcription factor jumonji
GSPATG00011349001	2.32842	0.0019852	NA	NA	Putative uncharacterized protein	no	no	No_cluster
GSPATG00035006001	2.32828	0.00143316	NA	NA	Probable E3 ubiquitin-protein ligase ARI1	no	no	No_cluster	Four-helical cytokine-like, core
GSPATG00029304001	2.32553	0.00225111	NA	NA	Uncharacterized protein	no	no	No_cluster
GSPATG00021361001	2.32516	1.8801e-05	23	NA	Putative uncharacterized protein (Fragment)	yes	no	No_cluster	Tubulin , Beta tubulin , Tubulin/FtsZ, GTPase , Tubulin/FtsZ, C-terminal
GSPATG00030081001	2.32401	5.85149e-07	NA	NA	Putative uncharacterized protein (Fragment)	no	no	No_cluster	Concanavalin A-like lectin/glucanase
GSPATG00031169001	2.32319	2.27969e-05	NA	NA	Trichocyst matrix protein T4-B	no	no	No_cluster
GSPATG00034001001	2.32196	0.000601431	NA	NA		yes	no	No_cluster
GSPATG00033761001	2.3215	1.27249e-05	NA	NA	Papain family cysteine protease containing protein	no	no	No_cluster	Peptidase, cysteine peptidase active site , Peptidase C1A, papain C-terminal , Peptidase C1A, papain , Cathepsin C exclusion
GSPATG00028286001	2.31976	0.000754618	NA	NA		yes	no	No_cluster
GSPATG00025798001	2.3194	0.00204854	NA	NA		no	no	No_cluster
GSPATG00004588001	2.31933	0.00853853	NA	NA	Uncharacterized protein	yes	no	No_cluster
GSPATG00028211001	2.31808	0.000252774	NA	NA	Putative uncharacterized protein	yes	no	No_cluster
GSPATG00017251001	2.3161	0.000349332	NA	NA		no	no	No_cluster
GSPATG00026820001	2.31605	0.000357154	NA	NA	MORN repeat protein	no	no	No_cluster	MORN motif
GSPATG00020765001	2.31511	2.35802e-05	26	NA	Uncharacterized protein (Fragment)	yes	no	No_cluster	Tubulin , Alpha tubulin , Tubulin/FtsZ, GTPase , Tubulin/FtsZ, C-terminal
GSPATG00000849001	2.31375	3.91289e-06	NA	NA	Trichocyst matrix protein	no	no	No_cluster
GSPATG00030011001	2.31303	9.79433e-06	NA	NA	Protein kinase domain containing protein	no	no	No_cluster	Protein kinase, core , Tyrosine protein kinase , Serine/threonine protein kinase , Serine/threonine protein kinase, active site , Protein kinase-like , Protein kinase ATP binding, conserved site , Serine/threonine protein kinase-related
GSPATG00031105001	2.31281	9.70922e-06	NA	NA		no	no	No_cluster
GSPATG00028962001	2.31226	0.000992206	6	NA	Uncharacterized protein	yes	no	No_cluster
GSPATG00000029001	2.31166	0.00657061	NA	NA	Calcium dependent protein kinase	no	no	No_cluster	Protein kinase, core , Tyrosine protein kinase , Calcium-binding EF-hand , Serine/threonine protein kinase , Serine/threonine protein kinase, active site , Protein kinase-like , EF-Hand type , Protein kinase ATP binding, conserved site , Serine/threonine protein kinase-related
GSPATG00018675001	2.31086	1.73679e-05	NA	NA		no	no	No_cluster	Proteinase inhibitor I25, cystatin
GSPATG00011802001	2.31048	0.000171595	NA	NA		yes	no	No_cluster
GSPATG00002159001	2.31019	0.000841169	NA	NA		no	no	No_cluster
GSPATG00037742001	2.30964	0.00249275	NA	NA	Uncharacterized protein (Fragment)	no	no	No_cluster	ABC transporter, transmembrane region , ABC transporter-like , AAA+ ATPase, core , ABC transporter, transmembrane region, type 1
GSPATG00032660001	2.30832	8.52657e-05	NA	NA		no	no	No_cluster
GSPATG00011240001	2.30816	0.00432679	NA	NA	Putative uncharacterized protein	no	no	No_cluster	Potassium channel, calcium-activated, BK, alpha subunit , Ion transport 2 , NAD(P)-binding
GSPATG00022890001	2.30597	0.00198746	NA	NA		no	no	No_cluster
GSPATG00024637001	2.30249	0.000727288	NA	NA	Uncharacterized protein	yes	no	No_cluster
GSPATG00028749001	2.30211	0.000852214	NA	NA		no	no	No_cluster
GSPATG00018008001	2.30142	3.74656e-05	NA	NA	Putative uncharacterized protein	no	no	No_cluster
GSPATG00024272001	2.30088	0.000256955	NA	NA	156D suface antigen	yes	no	No_cluster	Chitin binding protein, peritrophin-A , Paramecium surface antigen , Protease inhibitor I8, cysteine-rich trypsin inhibitor-like , Plexin/semaphorin/integrin , Plexin-like fold
GSPATG00013379001	2.30081	0.00108304	NA	NA		no	no	No_cluster
GSPATG00005108001	2.3002	4.53016e-06	NA	NA	Putative uncharacterized protein (Fragment)	no	no	No_cluster
GSPATG00014511001	2.29806	3.41406e-05	NA	NA	Leucine Rich Repeat family protein	no	no	No_cluster	Leucine-rich repeat
GSPATG00012511001	2.29804	0.00250692	NA	NA	Putative uncharacterized protein	no	no	No_cluster
GSPATG00021427001	2.29797	0.0070749	NA	NA	Dynein heavy chain family protein	yes	no	No_cluster	AAA+ ATPase, core , ATPase associated with various cellular activities, AAA-5 , Dynein heavy chain, N-terminal region 1 , Dynein heavy chain, N-terminal region 2
GSPATG00006987001	2.29741	3.33883e-05	NA	NA		no	no	No_cluster	Gamma-crystallin related
GSPATG00037772001	2.29656	0.000214306	4	NA	CAP-Lyc-1	no	no	No_cluster	Allergen V5/Tpx-1 related , SCP-like extracellular
GSPATG00024841001	2.29624	0.00055183	NA	NA		no	no	No_cluster
GSPATG00014626001	2.29572	0.00652339	NA	NA	Putative uncharacterized protein	yes	no	No_cluster
GSPATG00039230001	2.29565	0.000272727	NA	NA	JmjC domain containing protein	no	no	No_cluster
GSPATG00014834001	2.29557	0.000228994	NA	NA		no	no	No_cluster
GSPATG00009869001	2.29499	3.79891e-06	NA	NA		yes	no	No_cluster
GSPATG00027880001	2.29324	0.000579181	NA	NA		no	no	No_cluster
GSPATG00026348001	2.29228	0.000298289	NA	NA	Uncharacterized protein	yes	no	No_cluster
GSPATG00017011001	2.29144	0.0088419	NA	NA	Cell cycle regulator with zn-finger domain	no	no	No_cluster	Zinc finger, DHHC-type , Plexin-like fold
GSPATG00038277001	2.2889	3.89293e-05	NA	NA	C2 domain containing protein	no	no	No_cluster	C2 calcium-dependent membrane targeting , C2 calcium/lipid-binding region, CaLB
GSPATG00013339001	2.28883	0.00606719	NA	NA	Uncharacterized protein (Fragment)	no	no	No_cluster	Ankyrin
GSPATG00030097001	2.2887	0.00636619	NA	NA	Putative uncharacterized protein	no	no	No_cluster	ATPase, P-type, K/Mg/Cd/Cu/Zn/Na/Ca/Na/H-transporter , Haloacid dehalogenase-like hydrolase , E1-E2 ATPase-associated region
GSPATG00004782001	2.28838	0.00041731	NA	NA		no	no	No_cluster
GSPATG00011966001	2.28716	0.00330242	NA	NA	GAF domain containing protein	no	no	No_cluster	GAF
GSPATG00028289001	2.28702	0.00102909	NA	NA	Probable calcium/calmodulin-binding membrane protein PCM4 (Fragment)	no	no	No_cluster	Growth factor, receptor , Gamma-crystallin related
GSPATG00025590001	2.28687	2.39477e-06	NA	NA	Putative uncharacterized protein (Fragment)	no	no	No_cluster
GSPATG00013649001	2.28679	0.00336918	NA	NA	High mobility group protein	no	no	No_cluster	High mobility group box, HMG1/HMG2 , High mobility group box, HMG
GSPATG00025190001	2.28606	0.00225175	NA	NA		no	no	No_cluster	SKP1 component, dimerisation
GSPATG00008473001	2.28541	0.000155804	NA	NA		yes	no	No_cluster
GSPATG00039287001	2.28381	0.00798535	NA	NA	TPR repeat-containing protein	no	no	No_cluster	Tetratricopeptide TPR-1 , Tetratricopeptide-like helical , Tetratricopeptide region , Tetratricopeptide TPR2
GSPATG00019695001	2.28307	0.00644197	NA	NA	Putative uncharacterized protein	no	no	No_cluster
GSPATG00031108001	2.283	0.00212529	NA	NA		no	no	No_cluster
GSPATG00015045001	2.28169	2.56357e-05	NA	NA	LMBR1-like conserved region family protein	no	no	No_cluster	LMBR1-like conserved region
GSPATG00003347001	2.27933	0.00382586	NA	NA	Papain family cysteine protease containing protein	no	no	No_cluster	Peptidase, cysteine peptidase active site , Peptidase C1A, papain C-terminal , Peptidase C1A, papain , Cathepsin C exclusion
GSPATG00017640001	2.27931	0.00521271	NA	NA	Putative uncharacterized protein	no	no	No_cluster	Adenylyl cyclase class-3/4/guanylyl cyclase , Ion transport
GSPATG00011383001	2.27785	0.00752735	5	NA	Putative uncharacterized protein	yes	no	No_cluster
GSPATG00018602001	2.27732	0.00176324	NA	NA	Putative uncharacterized protein (Fragment)	yes	no	No_cluster
GSPATG00019543001	2.27732	0.00457724	NA	NA		no	no	No_cluster	High mobility group box, HMG
GSPATG00033120001	2.27676	0.000816376	NA	NA	Dynein heavy chain family protein	no	no	No_cluster	Dynein heavy chain, N-terminal region 2
GSPATG00038492001	2.27649	0.00927098	NA	NA	CCT motif family protein	no	no	No_cluster	CCT
GSPATG00039605001	2.27476	1.60749e-05	NA	NA		no	no	No_cluster
GSPATG00018007001	2.27437	0.000565694	NA	NA	Putative uncharacterized protein	no	no	No_cluster
GSPATG00017146001	2.27365	0.000254204	NA	NA		no	no	No_cluster
GSPATG00004160001	2.27353	0.0016967	NA	NA	Putative uncharacterized protein	no	no	No_cluster
GSPATG00018369001	2.27326	0.00188963	NA	NA		no	no	No_cluster
GSPATG00008895001	2.27284	0.00354761	NA	NA	Uncharacterized protein	no	no	No_cluster
GSPATG00021181001	2.27164	0.00745029	NA	NA	Homeobox protein HMX3	no	no	No_cluster
GSPATG00003044001	2.27157	2.7303e-05	NA	NA	Putative uncharacterized protein	yes	no	No_cluster
GSPATG00000767001	2.27068	0.00118634	NA	NA		no	no	No_cluster
GSPATG00024392001	2.27021	0.00153444	NA	NA		no	no	No_cluster
GSPATG00015880001	2.26942	0.000500925	NA	NA	Uncharacterized protein	yes	no	No_cluster
GSPATG00010874001	2.2684	0.0088251	NA	NA		no	no	No_cluster
GSPATG00026040001	2.26829	0.000201616	NA	NA		no	no	No_cluster
GSPATG00025196001	2.26823	0.00050647	NA	NA	Uncharacterized protein	no	no	No_cluster
GSPATG00022970001	2.26816	0.000521878	NA	NA	Putative uncharacterized protein	no	no	No_cluster
GSPATG00029881001	2.26782	0.000568626	NA	NA		no	no	No_cluster	Protein of unknown function DUF1625
GSPATG00012440001	2.26758	1.58584e-05	4	NA	EF hand family protein	yes	no	No_cluster	Calcium-binding EF-hand , EF-Hand type
GSPATG00013006001	2.26719	0.000110152	NA	NA	Uncharacterized protein	yes	no	No_cluster
GSPATG00016189001	2.26684	0.00981939	NA	NA		no	no	No_cluster
GSPATG00035361001	2.26516	0.00065724	NA	NA		no	no	No_cluster
GSPATG00027208001	2.26295	0.00556198	NA	NA	EF hand family protein	yes	no	No_cluster	Calcium-binding EF-hand , EF-Hand type
GSPATG00035916001	2.26277	0.00408436	NA	NA		no	no	No_cluster
GSPATG00007025001	2.26201	0.000392752	NA	NA	Uncharacterized protein	yes	no	No_cluster
GSPATG00024314001	2.26182	0.00213793	NA	NA	Dynein heavy chain family protein	yes	no	No_cluster	ATPase associated with various cellular activities, AAA-5 , Dynein heavy chain, N-terminal region 2
GSPATG00019399001	2.26181	0.000611221	NA	NA	Uncharacterized protein	no	no	No_cluster
GSPATG00019129001	2.26165	0.000170892	NA	NA		no	no	No_cluster
GSPATG00034651001	2.25991	0.000594675	NA	NA	Tpr repeat protein	no	no	No_cluster	Tetratricopeptide TPR-1 , Tetratricopeptide-like helical , Tetratricopeptide region
GSPATG00035559001	2.25957	9.56044e-07	NA	NA	Trichocyst matrix protein T4-A	no	no	No_cluster
GSPATG00003405001	2.25936	0.00185829	NA	NA		no	no	No_cluster
GSPATG00013181001	2.25865	4.84671e-05	NA	NA		no	no	No_cluster	Gamma-crystallin related
GSPATG00017460001	2.25796	0.00134038	NA	NA	Protein kinase domain containing protein	no	no	No_cluster	MORN motif
GSPATG00013141001	2.25694	3.66595e-05	NA	NA		no	no	No_cluster
GSPATG00022697001	2.25532	0.000286434	NA	NA	Putative uncharacterized protein	no	no	No_cluster	Prefoldin
GSPATG00034701001	2.25532	1.44739e-05	NA	NA	RNA recognition motif 2 family protein	no	no	No_cluster	RNA recognition motif 2
GSPATG00038314001	2.25244	0.0069316	NA	NA	NLI interacting factor-like phosphatase family protein	no	no	No_cluster	NLI interacting factor , Dullard-like phosphatase domain
GSPATG00001543001	2.25243	0.00571522	NA	NA	Putative uncharacterized protein	no	no	No_cluster
GSPATG00033937001	2.25185	0.00128106	NA	NA	Granule lattice protein 3	no	no	No_cluster
GSPATG00010285001	2.25148	0.00248871	NA	NA	Putative uncharacterized protein	yes	no	No_cluster
GSPATG00005948001	2.25104	1.19081e-05	NA	NA	Putative uncharacterized protein (Fragment)	no	no	No_cluster
GSPATG00017076001	2.25064	0.00595136	NA	NA	Uncharacterized protein (Fragment)	no	no	No_cluster
GSPATG00031432001	2.24965	0.00151821	NA	2	Uncharacterized protein	no	no	No_cluster	HECT
GSPATG00021077001	2.24952	0.000957137	NA	NA	Putative uncharacterized protein	yes	no	No_cluster	Protein of unknown function DUF1042 , Calponin-homology
GSPATG00001813001	2.24881	0.00297668	NA	NA	Leucine rich repeat containing proteins-like protein	no	no	No_cluster	Leucine-rich repeat , Leucine-rich repeat, ribonuclease inhibitor subtype
GSPATG00012940001	2.24739	0.000145791	NA	NA		no	no	No_cluster
GSPATG00039089001	2.24711	0.000922146	NA	NA	Glutathionylspermidine synthase family protein	no	no	No_cluster	von Willebrand factor, type A
GSPATG00005304001	2.24703	0.00297104	NA	NA		no	no	No_cluster
GSPATG00006045001	2.24568	1.16291e-05	7	NA	Uncharacterized protein	yes	no	No_cluster
GSPATG00009186001	2.24256	0.000397534	NA	NA	Putative uncharacterized protein	no	no	No_cluster
GSPATG00038355001	2.24113	0.000963559	NA	NA	Putative uncharacterized protein	no	no	No_cluster
GSPATG00004395001	2.24106	0.000356176	NA	NA		no	no	No_cluster
GSPATG00018805001	2.24061	0.00413155	NA	NA	Uncharacterized protein	no	no	No_cluster	Insect antifreeze protein motif , EGF , Furin-like repeat , Concanavalin A-like lectin/glucanase , Growth factor, receptor
GSPATG00023364001	2.23989	2.01332e-06	NA	NA	Putative uncharacterized protein (Fragment)	no	no	No_cluster
GSPATG00000734001	2.23906	0.000458445	NA	NA		no	no	No_cluster	Beta and gamma crystallin , Gamma-crystallin related
GSPATG00025150001	2.23763	0.000236111	NA	NA	UBX domain containing protein	no	no	No_cluster	Homeodomain-like
GSPATG00024303001	2.23746	0.000237857	NA	NA		no	no	No_cluster
GSPATG00020941001	2.2367	0.000328048	NA	NA		no	no	No_cluster
GSPATG00023131001	2.23575	0.000599588	NA	NA	Myb-like DNA-binding domain containing protein	no	no	No_cluster	SANT, DNA-binding , Homeodomain-like , Homeodomain-related , Myb, DNA-binding , Myb transcription factor
GSPATG00008183001	2.23468	0.00403226	NA	NA		no	no	No_cluster
GSPATG00000090001	2.23425	0.0080548	NA	NA	Putative uncharacterized protein	no	no	No_cluster	Leucine-rich repeat
GSPATG00034540001	2.23417	0.000139265	NA	NA	Putative uncharacterized protein	yes	no	No_cluster	MORN motif
GSPATG00019539001	2.23316	0.00997769	NA	NA		no	no	No_cluster
GSPATG00038580001	2.23185	0.00839915	NA	NA	Putative surface protein with EGF domains and furin-like repeats	no	no	No_cluster	EGF , Furin-like repeat , Growth factor, receptor , EGF-like region, conserved site
GSPATG00024683001	2.23119	0.00817238	NA	NA	Putative uncharacterized protein	yes	no	No_cluster	Dynein light chain, type 1 and 2
GSPATG00003572001	2.22864	0.00127696	NA	NA	Ubiquitin family	no	no	No_cluster	Ubiquitin
GSPATG00028378001	2.22844	0.00270428	NA	NA		no	no	No_cluster
GSPATG00004273001	2.22786	0.00419666	NA	NA	Ribosomal protein S6 kinase	no	no	No_cluster	Protein kinase, core , Tyrosine protein kinase , Serine/threonine protein kinase , Serine/threonine protein kinase, active site , Protein kinase-like , Protein kinase ATP binding, conserved site , Serine/threonine protein kinase-related
GSPATG00025017001	2.22676	0.00752522	NA	NA		no	no	No_cluster
GSPATG00008392001	2.22422	4.82407e-05	NA	NA		yes	no	No_cluster	Ankyrin , Nucleic acid-binding, OB-fold-like
GSPATG00010496001	2.22316	0.000581005	NA	NA		no	no	No_cluster
GSPATG00004392001	2.22309	0.00882723	NA	NA		no	no	No_cluster
GSPATG00005869001	2.2211	0.000506861	NA	NA	Putative uncharacterized protein	yes	no	No_cluster	Calcium-binding EF-hand
GSPATG00033410001	2.2204	0.00798465	NA	NA		no	no	No_cluster
GSPATG00013633001	2.21883	0.000503668	NA	NA	Putative uncharacterized protein	yes	no	No_cluster
GSPATG00034210001	2.21709	0.00104592	NA	NA	RCC1 and BTB domain-containing protein 1 (Fragment)	no	no	No_cluster	Regulator of chromosome condensation, RCC1 , Regulator of chromosome condensation/beta-lactamase-inhibitor protein II
GSPATG00017564001	2.21587	0.000245875	NA	NA	Putative uncharacterized protein	no	no	No_cluster	WD40 repeat , WD40 repeat-like , WD40/YVTN repeat-like
GSPATG00038675001	2.21573	0.000578428	NA	NA	Putative uncharacterized protein (Fragment)	yes	no	No_cluster
GSPATG00029693001	2.21467	0.00205784	NA	NA	Putative uncharacterized protein	no	no	No_cluster	Prefoldin
GSPATG00009005001	2.2137	0.00608608	NA	NA	Zinc finger	no	no	No_cluster
GSPATG00001134001	2.21309	0.00141803	5	NA	Dpy-30 domain containing protein	no	no	No_cluster	Dpy-30
GSPATG00022976001	2.20954	0.000288185	NA	NA	Trichocyst matrix protein T1-B	no	no	No_cluster
GSPATG00007837001	2.20696	0.000518737	11	NA	Putative uncharacterized protein	yes	no	No_cluster
GSPATG00025279001	2.20569	0.000141454	NA	NA		no	no	No_cluster	Metalloenzyme, LuxS/M16 peptidase-like, metal-binding
GSPATG00017227001	2.20545	0.00921076	NA	NA	Calcium-dependent protein kinase	no	no	No_cluster	Protein kinase, core , Serine/threonine protein kinase , Protein kinase-like , Serine/threonine protein kinase-related
GSPATG00038424001	2.20469	0.00637499	4	NA	Putative uncharacterized protein	yes	no	No_cluster	tRNA-binding arm
GSPATG00038636001	2.20341	0.000613451	NA	NA	Putative uncharacterized protein	no	no	No_cluster
GSPATG00027632001	2.20201	0.00406031	NA	NA		no	no	No_cluster
GSPATG00039183001	2.20091	0.00269499	6	NA	Putative uncharacterized protein	yes	no	No_cluster
GSPATG00017717001	2.19808	0.0051405	10	NA	Putative uncharacterized protein	no	no	No_cluster
GSPATG00035437001	2.19802	0.00766263	8	NA	AAEL003941-PA	no	no	No_cluster
GSPATG00002635001	2.19619	0.00179768	12	NA	Uncharacterized protein	yes	no	No_cluster	Prefoldin
GSPATG00025050001	2.19527	0.00556647	NA	NA	Putative uncharacterized protein	no	no	No_cluster	Zinc finger, RING-type , Zinc finger, RING/FYVE/PHD-type
GSPATG00019955001	2.19338	0.00497798	NA	NA	Uncharacterized protein	yes	no	No_cluster
GSPATG00032235001	2.19283	0.0020594	NA	NA	Rab-family small GTPase RabX33	yes	no	No_cluster
GSPATG00014332001	2.19277	0.00172155	NA	NA	Putative uncharacterized protein	yes	no	No_cluster
GSPATG00018284001	2.19232	0.000253015	NA	NA		no	no	No_cluster
GSPATG00006578001	2.19226	0.00305546	NA	NA	Uncharacterized protein	no	no	No_cluster	Prefoldin
GSPATG00032145001	2.19042	1.03674e-05	NA	NA	Granule lattice protein 3	no	no	No_cluster
GSPATG00026661001	2.18972	0.000484139	NA	NA	Viral A-type inclusion protein	no	no	No_cluster
GSPATG00004233001	2.18951	0.00539322	NA	NA	Putative uncharacterized protein (Fragment)	no	no	No_cluster
GSPATG00026419001	2.18932	2.1316e-06	NA	NA	Trichocyst matrix protein T2-B	no	no	No_cluster
GSPATG00015619001	2.1882	0.00452914	NA	NA		no	no	No_cluster
GSPATG00038854001	2.18748	0.00678435	NA	NA	Calcium-dependent protein kinase 13	no	no	No_cluster	Protein kinase, core , Tyrosine protein kinase , Serine/threonine protein kinase , Protein kinase-like , Serine/threonine protein kinase-related
GSPATG00012254001	2.18583	0.00012711	NA	NA	Uncharacterized protein	no	no	No_cluster
GSPATG00002469001	2.18524	0.00627634	NA	NA		no	no	No_cluster
GSPATG00023682001	2.18278	0.000108523	NA	NA	Putative uncharacterized protein GLEAN_07571	yes	no	No_cluster	Glutathione S-transferase, N-terminal , Glutathione S-transferase, C-terminal-like , Thioredoxin fold , Thioredoxin-like fold
GSPATG00035065001	2.18243	2.08877e-05	NA	NA	Trichocyst matrix protein T2-C	no	no	No_cluster
GSPATG00006720001	2.18239	0.00285494	NA	NA	Uncharacterized protein	no	no	No_cluster
GSPATG00037176001	2.1816	0.00031161	NA	NA	Uncharacterized protein	no	no	No_cluster
GSPATG00016775001	2.18122	0.000297343	NA	NA		no	no	No_cluster
GSPATG00038029001	2.18118	0.00921432	NA	NA		no	no	No_cluster
GSPATG00031150001	2.18027	0.00457036	NA	NA	Zinc carboxypeptidase family protein	no	no	No_cluster	Peptidase M14, carboxypeptidase A
GSPATG00035309001	2.17509	0.00461587	NA	NA	Guanylate-binding protein	no	no	No_cluster
GSPATG00032063001	2.17417	0.000171763	NA	NA		no	no	No_cluster
GSPATG00035917001	2.17407	0.00924663	NA	NA	Myb-like DNA-binding domain containing protein	no	no	No_cluster	SANT, DNA-binding , Homeodomain-like , Homeodomain-related , Myb, DNA-binding , Myb transcription factor
GSPATG00024558001	2.17398	0.000188987	NA	NA		no	no	No_cluster	Homeodomain-like
GSPATG00016860001	2.17352	0.000305565	NA	NA	IQ calmodulin-binding motif family protein	no	no	No_cluster	IQ calmodulin-binding region , Ankyrin
GSPATG00022399001	2.17285	0.00524625	NA	NA		no	no	No_cluster	SNARE associated Golgi protein
GSPATG00011439001	2.17261	0.00547477	NA	NA		no	no	No_cluster
GSPATG00015123001	2.17209	0.00219426	NA	NA	Uncharacterized protein	yes	no	No_cluster
GSPATG00027867001	2.17095	0.00263853	4	NA	Putative uncharacterized protein	yes	no	No_cluster
GSPATG00029720001	2.1688	0.00877364	NA	NA		no	no	No_cluster
GSPATG00009372001	2.16862	0.00095731	NA	NA	Uncharacterized protein	yes	no	No_cluster
GSPATG00011908001	2.16847	0.000166374	NA	NA	EF hand family protein	yes	no	No_cluster	Calcium-binding EF-hand , IHF-like DNA-binding , EF-Hand type
GSPATG00025295001	2.16838	0.00356235	NA	NA		no	no	No_cluster
GSPATG00020928001	2.16647	0.00630105	NA	NA	Uncharacterized protein	no	no	No_cluster
GSPATG00039654001	2.16645	3.7971e-05	NA	NA	Putative uncharacterized protein	no	no	No_cluster
GSPATG00021812001	2.16619	0.0091881	NA	NA		no	no	No_cluster
GSPATG00018514001	2.16507	6.61645e-05	NA	NA	Uncharacterized protein	no	no	No_cluster
GSPATG00003295001	2.16442	0.00382988	NA	NA	Uncharacterized protein	yes	no	No_cluster	Armadillo-type fold
GSPATG00015080001	2.1642	0.00837084	NA	NA	EF hand family protein	yes	no	No_cluster	Calcium-binding EF-hand , EF-Hand type
GSPATG00009068001	2.16379	0.00623662	5	NA	Putative uncharacterized protein	no	no	No_cluster	UvrB/UvrC protein , Galactose-binding like , Armadillo-type fold
GSPATG00037404001	2.16374	0.00188415	NA	NA	Tetratricopeptide repeat family	no	no	No_cluster	Tetratricopeptide-like helical , Tetratricopeptide region , Tetratricopeptide TPR2
GSPATG00031446001	2.16264	0.00042247	NA	NA	Uncharacterized protein	no	no	No_cluster	Nucleotide-binding, alpha-beta plait
GSPATG00016731001	2.16192	6.16974e-05	NA	NA		no	no	No_cluster	Prefoldin
GSPATG00015656001	2.16155	0.00728403	NA	NA	ATPase	no	no	No_cluster	ATP-binding region, ATPase-like , Signal transduction histidine kinase, homodimeric , CheY-like
GSPATG00018839001	2.1615	5.67694e-05	NA	NA	EPI21 protein	no	no	No_cluster
GSPATG00015882001	2.16072	0.000609243	5	NA	IQ calmodulin-binding motif family protein	no	no	No_cluster	IQ calmodulin-binding region
GSPATG00025755001	2.15903	0.000357908	NA	NA	Putative uncharacterized protein	yes	no	No_cluster
GSPATG00016279001	2.15902	0.000257325	NA	NA		no	no	No_cluster
GSPATG00008472001	2.15793	0.00289983	NA	NA	cAMP-dependent protein kinase regulatory subunit	no	no	No_cluster	Cyclic nucleotide-binding , cAMP/cGMP-dependent protein kinase , RmlC-like jelly roll fold
GSPATG00014918001	2.1569	0.00627215	NA	NA	Protein kinase domain containing protein	no	no	No_cluster	Protein kinase, core , Tyrosine protein kinase , Calcium-binding EF-hand , Serine/threonine protein kinase , Protein kinase-like , EF-Hand type , Serine/threonine protein kinase-related
GSPATG00038079001	2.15654	0.000521878	NA	NA	Nucleoside diphosphate kinase family protein	no	no	No_cluster	Nucleoside diphosphate kinase, core
GSPATG00002270001	2.15638	0.000605738	NA	NA	Uncharacterized protein	no	no	No_cluster
GSPATG00001976001	2.15568	0.00083763	NA	NA		no	no	No_cluster
GSPATG00006617001	2.15495	0.000164437	NA	NA	Putative uncharacterized protein (Fragment)	no	no	No_cluster
GSPATG00028995001	2.15403	0.00943088	NA	NA		no	no	No_cluster
GSPATG00031243001	2.15371	0.00121663	NA	NA	Putative uncharacterized protein	no	no	No_cluster	Initiation factor 2B related
GSPATG00024730001	2.15318	0.00768696	NA	NA		no	no	No_cluster
GSPATG00009937001	2.15263	0.0025892	NA	NA	Protein kinase domain containing protein	no	no	No_cluster	Protein kinase, core , Tyrosine protein kinase , Serine/threonine protein kinase , Serine/threonine protein kinase, active site , Protein kinase-like , Protein kinase ATP binding, conserved site , Serine/threonine protein kinase-related
GSPATG00029228001	2.15256	0.00131901	NA	NA	Kinesin-like protein KIF3A	no	no	No_cluster
GSPATG00028108001	2.15154	0.000335033	NA	NA		no	no	No_cluster
GSPATG00024138001	2.1507	0.00695321	NA	NA	Putative uncharacterized protein	no	no	No_cluster
GSPATG00020400001	2.14964	0.00136226	NA	NA	Putative uncharacterized protein	no	no	No_cluster
GSPATG00005636001	2.14766	0.000640529	NA	NA	Putative uncharacterized protein	no	no	No_cluster	Calcium-binding EF-hand , Ion transport
GSPATG00026602001	2.14688	0.0055455	NA	NA	Putative uncharacterized protein	yes	no	No_cluster	Tctex-1
GSPATG00015749001	2.14667	0.0051143	NA	NA	Uncharacterized protein	no	no	No_cluster
GSPATG00020620001	2.14343	4.85315e-06	NA	NA	Putative uncharacterized protein	no	no	No_cluster
GSPATG00029393001	2.14332	0.00220902	NA	NA	Putative uncharacterized protein	no	no	No_cluster
GSPATG00009979001	2.14093	0.000688154	NA	NA	Putative uncharacterized protein	no	no	No_cluster
GSPATG00025536001	2.1395	0.000117194	NA	NA	Adenylate and Guanylate cyclase catalytic domain protein	no	no	No_cluster	Adenylyl cyclase class-3/4/guanylyl cyclase , Ion transport
GSPATG00026197001	2.13759	0.0034671	NA	NA	Putative uncharacterized protein	yes	no	No_cluster
GSPATG00000975001	2.13758	0.0039422	NA	NA	Tubulin-tyrosine ligase family protein	no	no	No_cluster	Tubulin-tyrosine ligase ttl9?
GSPATG00001930001	2.13749	0.000555558	NA	NA	Zinc finger	no	no	No_cluster	Zinc finger, C2H2-type , TRAF-like
GSPATG00036776001	2.13726	0.00918619	NA	NA	Serine/threonine-protein kinase TOUSLED	no	no	No_cluster	Protein kinase, core , Tyrosine protein kinase , Serine/threonine protein kinase , Serine/threonine protein kinase, active site , Protein kinase-like , Protein kinase ATP binding, conserved site , Serine/threonine protein kinase-related
GSPATG00025965001	2.13694	0.000698831	NA	NA	Dynein heavy chain family protein	yes	no	No_cluster	AAA+ ATPase, core , ATPase associated with various cellular activities, AAA-5
GSPATG00032022001	2.13664	0.00825885	NA	NA	Putative uncharacterized protein	no	no	No_cluster	Protein kinase, core , Tyrosine protein kinase , Serine/threonine protein kinase , Serine/threonine protein kinase, active site , Protein kinase-like , Serine/threonine protein kinase-related
GSPATG00002810001	2.13657	0.00365502	NA	NA		no	no	No_cluster
GSPATG00029582001	2.13587	0.000963725	NA	NA	Uncharacterized protein	no	no	No_cluster
GSPATG00006647001	2.13296	0.00643833	4	NA	Zinc carboxypeptidase family protein	no	no	No_cluster	Peptidase M14, carboxypeptidase A
GSPATG00006235001	2.13294	0.00870378	NA	NA		no	no	No_cluster	Chitin binding protein, peritrophin-A , Complement control module , Plexin-like fold
GSPATG00017602001	2.13288	0.000914683	NA	NA	Tryptophanyl-tRNA synthetase family protein	yes	no	No_cluster	Tryptophanyl-tRNA synthetase, class Ib
GSPATG00010177001	2.13287	0.00279205	NA	NA	Leucine Rich Repeat family protein	no	no	No_cluster	Leucine-rich repeat , Leucine-rich repeat, typical subtype
GSPATG00004202001	2.13162	0.000250787	NA	NA	IQ calmodulin-binding motif family protein	no	no	No_cluster	IQ calmodulin-binding region , Tetratricopeptide-like helical , Tetratricopeptide region
GSPATG00033248001	2.13111	0.00660591	NA	NA	Putative uncharacterized protein	no	no	No_cluster
GSPATG00012480001	2.13086	0.00220259	NA	NA		no	no	No_cluster
GSPATG00020179001	2.13001	0.000474705	NA	NA	Response regulator receiver domain containing protein	no	no	No_cluster	Signal transduction response regulator, receiver region , ATP-binding region, ATPase-like , CheY-like
GSPATG00009387001	2.12934	0.00907536	NA	10	Calcium-release channel IV-3b	no	no	No_cluster	Sec1-like protein , MIR , Ion transport , Inositol 1,4,5-trisphosphate/ryanodine receptor , Ryanodine receptor-related
GSPATG00014493001	2.12855	0.00304343	NA	NA	Vacuolar protein sorting-associated protein 13A	no	no	No_cluster	Pleckstrin-like , Pleckstrin homology-type
GSPATG00004378001	2.12813	0.00809062	NA	NA	Uncharacterized protein	no	no	No_cluster	Protein kinase, core , Tyrosine protein kinase , Serine/threonine protein kinase , Serine/threonine protein kinase, active site , Protein kinase-like , Protein kinase ATP binding, conserved site , Serine/threonine protein kinase-related
GSPATG00020257001	2.12807	0.00689352	NA	NA		no	no	No_cluster
GSPATG00028461001	2.12769	0.0091881	NA	NA		no	no	No_cluster
GSPATG00029765001	2.1274	0.000264215	9	NA	Putative uncharacterized protein	yes	no	No_cluster	WD40 repeat , WD40 repeat-like , WD40/YVTN repeat-like
GSPATG00016155001	2.12621	0.00492189	NA	NA	MIR domain protein	no	no	No_cluster	Ion transport , Inositol 1,4,5-trisphosphate/ryanodine receptor
GSPATG00025984001	2.12586	0.00913857	NA	NA	Probable myosin light chain kinase DDB_G0271550	no	no	No_cluster	Protein kinase, core , Serine/threonine protein kinase , Serine/threonine protein kinase, active site , t-SNARE , Protein kinase-like , Serine/threonine protein kinase-related
GSPATG00016605001	2.12546	0.000330885	NA	NA	Uncharacterized protein	yes	no	No_cluster
GSPATG00031723001	2.12412	0.0015825	NA	NA		no	no	No_cluster
GSPATG00016039001	2.12247	0.00177419	NA	NA		no	no	No_cluster	Peptidase C48, SUMO/Sentrin/Ubl1
GSPATG00007058001	2.12214	0.00587882	NA	NA	Uncharacterized protein	yes	no	No_cluster
GSPATG00032472001	2.1204	0.00640599	NA	NA	Putative uncharacterized protein	no	no	No_cluster
GSPATG00031404001	2.11942	0.00630105	NA	NA		yes	no	No_cluster
GSPATG00005607001	2.11921	0.00453001	NA	NA	Uncharacterized protein	yes	no	No_cluster	Chitin binding protein, peritrophin-A , Paramecium surface antigen , Protease inhibitor I8, cysteine-rich trypsin inhibitor-like , Plexin/semaphorin/integrin , C-type lectin fold , Plexin-like fold
GSPATG00021997001	2.11892	0.00120293	NA	NA	Eukaryotic aspartyl protease family protein	no	no	No_cluster	Peptidase A1 , Peptidase aspartic, active site , Peptidase aspartic, catalytic
GSPATG00024394001	2.11863	0.00139281	NA	NA	Putative uncharacterized protein	no	no	No_cluster
GSPATG00001138001	2.11814	0.00272239	NA	NA	Uncharacterized protein	no	no	No_cluster
GSPATG00030645001	2.11749	0.00869425	NA	NA	Protein phosphatase 2C containing protein	no	no	No_cluster	Protein phosphatase 2C-related , Protein phosphatase 2C, N-terminal , Protein phosphatase 2C
GSPATG00026540001	2.11646	0.00265129	4	NA	Putative uncharacterized protein	no	no	No_cluster
GSPATG00028401001	2.115	0.00139008	NA	NA	Uncharacterized protein	no	no	No_cluster
GSPATG00017521001	2.11348	0.00224802	6	NA	Leucine Rich Repeat family protein	yes	no	No_cluster	Leucine-rich repeat , Leucine-rich repeat, ribonuclease inhibitor subtype
GSPATG00023442001	2.11197	0.00601808	NA	NA	Kinesin motor domain protein	no	no	No_cluster	Kinesin, motor region
GSPATG00021068001	2.10998	0.000256268	NA	NA		no	no	No_cluster
GSPATG00036182001	2.10947	0.000905235	NA	NA	Protein kinase domain containing protein	no	no	No_cluster	Protein kinase, core , Tyrosine protein kinase , Serine/threonine protein kinase , Serine/threonine protein kinase, active site , Protein kinase-like , Serine/threonine protein kinase-related
GSPATG00023955001	2.1072	0.000462745	NA	NA	Putative uncharacterized protein	yes	no	No_cluster	Tctex-1
GSPATG00036251001	2.10332	0.000335855	NA	NA		no	no	No_cluster
GSPATG00027956001	2.10267	9.3686e-05	NA	NA		no	no	No_cluster
GSPATG00025000001	2.1002	0.000754618	NA	NA	Pumilio domain-containing protein	no	no	No_cluster	Pumilio RNA-binding region , Armadillo-like helical , Armadillo-type fold
GSPATG00012707001	2.09828	0.00140183	NA	NA	Uncharacterized protein	no	no	No_cluster
GSPATG00019696001	2.09782	0.00094981	NA	NA	Uncharacterized protein	no	no	No_cluster	LisH dimerisation motif
GSPATG00036631001	2.09723	0.000949226	NA	NA	Predicted protein	no	no	No_cluster	Alba, DNA/RNA-binding protein
GSPATG00021171001	2.09709	0.00766606	NA	NA	TPR Domain containing protein	no	no	No_cluster	Tetratricopeptide TPR-1 , Tetratricopeptide-like helical , Tetratricopeptide region , Tetratricopeptide TPR2
GSPATG00030563001	2.09708	0.00261479	NA	NA		no	no	No_cluster	Zinc finger, RING-type , Zinc finger, C2H2-type
GSPATG00020769001	2.09674	9.08462e-05	10	NA	Cyclic nucleotide-binding domain containing protein	yes	no	No_cluster	Cyclic nucleotide-binding , cAMP/cGMP-dependent protein kinase , cAMP-dependent protein kinase, regulatory subunit, type I/II alpha/beta , cAMP-dependent protein kinase regulatory subunit , RmlC-like jelly roll fold
GSPATG00039077001	2.09554	0.00489039	NA	NA		no	no	No_cluster
GSPATG00009827001	2.09437	0.00833237	NA	NA		no	no	No_cluster
GSPATG00002909001	2.08837	0.00251764	NA	NA	XMAP215 protein	no	no	No_cluster	IQ calmodulin-binding region
GSPATG00032513001	2.08792	0.000739337	NA	NA		no	no	No_cluster
GSPATG00032013001	2.08624	0.00280896	4	NA	Iq motif aaa domain protein	no	no	No_cluster	IQ calmodulin-binding region , AAA ATPase, core
GSPATG00013318001	2.08445	0.00236798	NA	NA		no	no	No_cluster	Gamma-crystallin related
GSPATG00026873001	2.08427	0.00011496	8	NA	Putative uncharacterized protein	yes	no	No_cluster	Calcium-binding EF-hand , EF-Hand type
GSPATG00024229001	2.08344	0.00119959	5	NA	Rab gtpase	yes	no	No_cluster	Ras GTPase , Ran GTPase , RNA polymerase sigma factor 54, interaction , Ras small GTPase, Ras type , Ras small GTPase, Rho type , Ras small GTPase, Rab type , Small GTP-binding protein , Ras
GSPATG00019408001	2.08118	0.000688057	9	NA	Putative uncharacterized protein	yes	no	No_cluster	Prefoldin
GSPATG00010365001	2.08076	0.0054032	NA	NA		yes	no	No_cluster
GSPATG00022069001	2.08062	0.00148671	NA	NA		no	no	No_cluster
GSPATG00006127001	2.0796	0.00139008	NA	NA	Uncharacterized protein	no	no	No_cluster	Furin-like repeat , Growth factor, receptor , Lambda repressor-like, DNA-binding
GSPATG00008112001	2.07823	0.004842	NA	NA	Dynein heavy chain family protein	yes	no	No_cluster	Prefoldin
GSPATG00001237001	2.07732	0.00462014	NA	NA	Uncharacterized protein	no	no	No_cluster
GSPATG00011105001	2.07594	6.49097e-05	NA	NA		no	no	No_cluster	Prefoldin
GSPATG00028421001	2.0753	0.00183891	NA	NA	Putative uncharacterized protein	yes	no	No_cluster
GSPATG00003969001	2.07515	0.00409348	NA	NA	Trichocyst matrix protein	no	no	No_cluster
GSPATG00038519001	2.07509	0.00323467	NA	NA	Probable E3 ubiquitin-protein ligase RHA2B	no	no	No_cluster	Zinc finger, RING-type , Zinc finger, RING/FYVE/PHD-type
GSPATG00006291001	2.07408	0.000130672	NA	NA	Putative uncharacterized protein	no	no	No_cluster
GSPATG00003494001	2.07396	0.000297684	NA	NA	Calcium/calmodulin-binding membrane protein PCM4-related	no	no	No_cluster	Beta and gamma crystallin , Growth factor, receptor , Gamma-crystallin related
GSPATG00006970001	2.07393	0.00800084	NA	NA	Zinc finger domain	no	no	No_cluster	EGF , Furin-like repeat , Growth factor, receptor , EGF-like region, conserved site
GSPATG00002328001	2.07382	0.00501772	5	NA	IQ calmodulin-binding motif family protein	no	no	No_cluster	IQ calmodulin-binding region
GSPATG00031669001	2.0729	0.00563366	NA	NA	Putative uncharacterized protein	no	no	No_cluster
GSPATG00014693001	2.07178	0.00016184	NA	NA		no	no	No_cluster
GSPATG00022125001	2.07146	0.000413477	NA	NA	Putative uncharacterized protein	no	no	No_cluster	mRNA splicing factor, Cwf21
GSPATG00017125001	2.07029	0.00691379	NA	NA	Uncharacterized protein	no	no	No_cluster	Concanavalin A-like lectin/glucanase
GSPATG00009960001	2.06888	2.63211e-05	NA	NA	Trichocyst matrix protein	no	no	No_cluster
GSPATG00006134001	2.06867	0.00316084	NA	2	Uncharacterized protein	no	no	No_cluster	RNA recognition motif, RNP-1
GSPATG00019146001	2.06688	0.00042384	NA	NA	Putative uncharacterized protein	no	no	No_cluster	Forkhead-associated , SMAD/FHA domain
GSPATG00029700001	2.0655	0.00208724	NA	NA	Rab_C99 protein	no	no	No_cluster	Ras GTPase , Ras small GTPase, Ras type , Ras small GTPase, Rho type , Ras small GTPase, Rab type , Small GTP-binding protein , Ras
GSPATG00014368001	2.0652	6.21867e-05	NA	NA	Halomucin	no	no	No_cluster
[truncated: 2,296 more rows]

## Sheet: Feuil2
ID	FC_MKS2_CTL_RNAseq	PVALUE_MKS2_CTL_RNAseq	NB_CILIARY_EVIDENCE	NB_PEP_YANO	ANNOTATION	ciliary_proteome_att	reciliation_transcriptome_significant_att	reciliation_transcriptome_cluster_att	interpro_desc_terms
GSPATG00006047001	16.9089	6.07016e-13	NA	NA		no	yes	Induction
GSPATG00004139001	8.21424	1.09674e-22	NA	NA		yes	yes	Induction
GSPATG00009579001	8.14001	1.20918e-19	NA	NA		no	yes	Induction
GSPATG00005402001	7.86011	9.41998e-11	NA	NA	Tetratricopeptide repeat family	no	yes	Induction	Tetratricopeptide TPR-1 , Tetratricopeptide-like helical , Tetratricopeptide region , Tetratricopeptide TPR2
GSPATG00032611001	7.5893	4.9141e-16	NA	NA		no	yes	Induction
GSPATG00030549001	7.48915	1.10148e-08	NA	NA	Uncharacterized protein	no	yes	Induction
GSPATG00000740001	7.33753	2.29431e-17	NA	NA	Myb-like DNA-binding domain containing protein	no	yes	Induction	SANT, DNA-binding , Homeodomain-like , Homeodomain-related , Myb, DNA-binding , Myb transcription factor
GSPATG00008727001	7.06557	1.50382e-16	NA	NA		no	yes	Induction
GSPATG00028048001	6.77264	1.35484e-15	NA	NA	DNA-directed RNA polymerase	yes	yes	Induction
GSPATG00011746001	6.7135	1.40234e-06	NA	NA	Dynein light chain 8-like E	yes	yes	Induction	Dynein light chain, type 1 and 2
GSPATG00027059001	6.59753	3.06189e-17	11	NA	Putative uncharacterized protein	yes	yes	Induction
GSPATG00038392001	6.44485	2.23914e-06	NA	NA	Uncharacterized protein	yes	yes	Induction
GSPATG00031461001	6.2498	7.88505e-17	11	NA	Uncharacterized protein	yes	yes	Induction	WD40 repeat , WD40 repeat-like , WD40/YVTN repeat-like
GSPATG00029573001	6.21179	8.00913e-12	NA	NA		yes	yes	Induction
GSPATG00014741001	6.07754	7.19495e-09	NA	NA	51B type surface protein	no	yes	Induction
GSPATG00032296001	6.05627	1.98747e-10	NA	NA	Putative uncharacterized protein	yes	yes	Induction	Calcium-binding EF-hand , EF-Hand type
GSPATG00038918001	6.02911	1.33701e-18	NA	NA	Putative uncharacterized protein	yes	yes	Induction
GSPATG00012810001	5.85713	9.38248e-19	17	NA	Transcription factor iib	yes	yes	Induction	Protein of unknown function DUF667
GSPATG00019800001	5.63954	1.22901e-20	12	NA	Adenylate kinase family protein	yes	yes	Induction	Adenylate kinase , Adenylate/cytidine kinase, N-terminal
GSPATG00032174001	5.61326	1.83844e-09	NA	NA	Enkurin	no	yes	Induction
GSPATG00035741001	5.58755	2.93167e-07	NA	NA	Putative uncharacterized protein	no	yes	Induction
GSPATG00017858001	5.58499	7.42823e-16	NA	NA	Putative uncharacterized protein	yes	yes	Induction
GSPATG00026436001	5.55996	1.53969e-26	NA	NA	Regulatory subunit of type ii pka r-subunit family protein	yes	yes	Induction	IQ calmodulin-binding region , cAMP-dependent protein kinase, regulatory subunit, type I/II alpha/beta
GSPATG00021783001	5.52019	2.10222e-18	NA	NA	Uncharacterized protein	yes	yes	Induction
GSPATG00021919001	5.49359	2.39936e-06	NA	NA	Putative uncharacterized protein	no	yes	Induction
GSPATG00014576001	5.46489	2.72828e-10	9	10	Putative uncharacterized protein	yes	yes	Induction	Arrestin-like, N-terminal , Immunoglobulin E-set
GSPATG00017295001	5.37942	3.9928e-13	NA	NA	Putative uncharacterized protein	no	yes	Induction
GSPATG00002652001	5.33558	1.44005e-09	NA	NA	Putative uncharacterized protein	yes	yes	Induction
GSPATG00020774001	5.33281	0.000259944	NA	NA	Putative uncharacterized protein (Fragment)	no	yes	Induction
GSPATG00025648001	5.30133	9.98267e-22	NA	NA	Tubulin alpha chain	yes	yes	Induction	Tubulin , Alpha tubulin , Tubulin/FtsZ, GTPase , Tubulin/FtsZ, C-terminal
GSPATG00008635001	5.18357	9.7488e-15	8	NA	Uncharacterized protein	no	yes	Induction	Radial spokehead-like protein
GSPATG00031794001	5.09196	1.61051e-13	NA	NA	Uncharacterized protein	no	yes	Induction
GSPATG00038460001	5.08032	3.42708e-10	NA	NA	Putative uncharacterized protein (Fragment)	yes	yes	Induction
GSPATG00003133001	4.95532	5.80348e-07	NA	NA		no	yes	Induction
GSPATG00015086001	4.8565	8.64102e-10	NA	NA	Protein kinase domain containing protein	no	yes	Induction	Protein kinase, core , Tyrosine protein kinase , Serine/threonine protein kinase , Serine/threonine protein kinase, active site , Protein kinase-like , Protein kinase ATP binding, conserved site , Serine/threonine protein kinase-related
GSPATG00001521001	4.82955	8.9193e-18	16	NA	Putative uncharacterized protein	yes	yes	Induction	Radial spoke 3
GSPATG00035373001	4.81433	4.24552e-06	NA	NA	Putative uncharacterized protein	yes	yes	Induction	MORN motif
GSPATG00013927001	4.81154	2.20532e-14	NA	NA	Uncharacterized protein	yes	yes	Induction
GSPATG00011068001	4.77147	3.84135e-09	4	NA	Putative uncharacterized protein	yes	yes	Induction
GSPATG00022123001	4.73413	6.86483e-12	NA	NA	Putative uncharacterized protein	yes	yes	Induction
GSPATG00019229001	4.71412	1.47318e-10	NA	NA	Putative uncharacterized protein	yes	yes	Induction
GSPATG00030388001	4.70781	7.88505e-17	NA	NA	Uncharacterized protein	yes	yes	Induction
GSPATG00020574001	4.70448	1.83535e-14	NA	NA		no	yes	Induction
GSPATG00035205001	4.67808	4.54111e-11	NA	NA	SelT/selW/selH selenoprotein domain containing protein	yes	yes	Induction
GSPATG00022122001	4.65619	1.21078e-13	NA	NA	Extracellular matrix-binding protein ebh	no	yes	Induction
GSPATG00023122001	4.57064	2.18042e-07	NA	NA	Reticulocyte-binding protein 2 homolog a	no	yes	Induction
GSPATG00023594001	4.52972	3.90044e-08	12	NA	Probable dynein light chain	yes	yes	Induction	Dynein light chain, type 1 and 2
GSPATG00036981001	4.48958	3.06189e-17	NA	NA	Sperm associated antigen 6	yes	yes	Induction
GSPATG00027889001	4.47306	1.43476e-05	NA	NA	Zinc mynd domain protein 12	yes	yes	Induction
GSPATG00031685001	4.47243	1.23086e-15	NA	NA	Putative uncharacterized protein	yes	yes	Induction	DNA topoisomerases I, dispensable insert, eukaryotic-type
GSPATG00028366001	4.46564	1.77133e-07	NA	3	Putative uncharacterized protein	no	yes	Induction
GSPATG00011616001	4.43034	1.46762e-14	4	NA	Putative uncharacterized protein	yes	yes	Induction
GSPATG00020831001	4.38629	6.68032e-09	NA	NA	Uncharacterized protein	yes	yes	Induction	Dynein light chain, type 1 and 2
GSPATG00004265001	4.36641	3.96773e-13	NA	NA	Putative uncharacterized protein	yes	yes	Induction
GSPATG00035239001	4.34947	1.21664e-09	NA	NA	Putative uncharacterized protein	yes	yes	Induction
GSPATG00004350001	4.31143	1.23566e-13	NA	NA		yes	yes	Induction
GSPATG00013650001	4.28555	6.72057e-07	NA	NA	Fructose-1	no	yes	Induction	Inositol phosphatase/fructose-1,6-bisphosphatase , Peptidyl-prolyl cis-trans isomerase, cyclophilin-type , Cyclophilin-like
GSPATG00022738001	4.22224	3.72398e-07	NA	NA	Putative uncharacterized protein	yes	yes	Induction
GSPATG00028039001	4.21296	1.56647e-16	4	NA	Putative uncharacterized protein	yes	yes	Induction	Dpy-30
GSPATG00018817001	4.20997	4.42094e-10	12	NA	Protofilament ribbon protein	yes	yes	Induction	RIB43A
GSPATG00019056001	4.19803	7.73494e-08	NA	NA	Putative uncharacterized protein	yes	yes	Induction
GSPATG00020059001	4.17828	3.44645e-08	10	NA	EF hand family protein	yes	yes	Induction	Calcium-binding EF-hand , EF-Hand type
GSPATG00000773001	4.17575	4.27033e-06	NA	NA	Putative uncharacterized protein	no	yes	Induction
GSPATG00013964001	4.16145	3.93766e-07	NA	NA		no	yes	Induction
GSPATG00032299001	4.14631	8.34017e-08	NA	NA	Myb-like DNA-binding domain containing protein	no	yes	Induction	SANT, DNA-binding , Homeodomain-like , Homeodomain-related , Myb, DNA-binding , Myb transcription factor
GSPATG00021003001	4.14356	2.68155e-12	NA	NA	Uncharacterized protein	yes	yes	Induction
GSPATG00022203001	4.14266	5.11788e-10	5	NA	Putative uncharacterized protein	yes	yes	Induction
GSPATG00019337001	4.1392	4.32667e-10	NA	NA		no	yes	Induction
GSPATG00006768001	4.13388	1.31871e-10	4	NA	EF hand family protein	yes	yes	Induction	Calcium-binding EF-hand , EF-Hand type
GSPATG00002227001	4.07994	0.000481581	NA	NA	Dynein light chain 8-like C	yes	yes	Induction	Dynein light chain, type 1 and 2
GSPATG00020972001	4.00122	6.29625e-11	NA	NA	Uncharacterized protein	yes	yes	Induction
GSPATG00027819001	3.99068	0.00358806	NA	NA		yes	yes	Induction
GSPATG00028743001	3.98881	1.85332e-10	NA	NA	Uncharacterized protein	yes	yes	Induction
GSPATG00022300001	3.9716	9.75561e-10	10	NA	EF hand family protein	yes	yes	Induction	Calcium-binding EF-hand , EF-Hand type
GSPATG00031088001	3.96363	1.3529e-07	7	NA	Putative uncharacterized protein	yes	yes	Induction
GSPATG00023568001	3.92451	0.000179341	NA	NA		yes	yes	Induction
GSPATG00007569001	3.9171	0.000157707	NA	NA	Mitogen-activated protein kinase 3	no	yes	Induction	Protein kinase, core , Tyrosine protein kinase , Serine/threonine protein kinase , Protein kinase-like , Protein kinase ATP binding, conserved site , Serine/threonine protein kinase-related
GSPATG00003706001	3.89922	3.37248e-13	NA	NA	Putative uncharacterized protein	yes	yes	Induction	Leucine-rich repeat, ribonuclease inhibitor subtype
GSPATG00019051001	3.8783	7.7174e-11	NA	NA	Uncharacterized protein	yes	yes	Induction
GSPATG00026880001	3.87505	3.6096e-10	16	NA	Meiosis-specific nuclear structural protein 1	yes	yes	Induction
GSPATG00006672001	3.86825	2.96627e-08	NA	NA	TPR Domain containing protein	yes	yes	Induction	Tetratricopeptide TPR-1 , Tetratricopeptide-like helical , Tetratricopeptide region
GSPATG00024740001	3.84681	0.000121706	NA	NA	WGS project CAEQ00000000 data	no	yes	Induction
GSPATG00010768001	3.81745	7.01316e-10	15	NA	Putative uncharacterized protein	yes	yes	Induction
GSPATG00016208001	3.80969	6.93023e-07	NA	NA		yes	yes	Induction
GSPATG00002120001	3.80842	4.10324e-10	NA	NA	Putative uncharacterized protein	no	yes	Induction
GSPATG00024332001	3.77379	1.40836e-08	NA	4		no	yes	Induction
GSPATG00025138001	3.7503	4.95694e-12	NA	NA	Uncharacterized protein	yes	yes	Induction
GSPATG00010687001	3.7431	4.63838e-07	NA	NA	Putative uncharacterized protein (Fragment)	yes	yes	Induction
GSPATG00005150001	3.71962	9.78728e-12	5	NA		yes	yes	Induction
GSPATG00019721001	3.68917	2.34858e-13	7	NA	Putative uncharacterized protein	yes	yes	Induction
GSPATG00025466001	3.66425	1.13899e-10	NA	NA	Putative uncharacterized protein (Fragment)	yes	yes	Induction
GSPATG00032212001	3.66387	1.81273e-09	NA	NA	Putative uncharacterized protein	yes	yes	Induction	Leucine-rich repeat, ribonuclease inhibitor subtype
GSPATG00009903001	3.64773	1.72446e-06	NA	NA	Putative uncharacterized protein	no	yes	Induction
GSPATG00020824001	3.62778	9.00942e-08	NA	NA	Leucine rich repeat protein	yes	yes	Induction	Leucine-rich repeat
GSPATG00006099001	3.61758	2.34265e-06	NA	NA	Putative uncharacterized protein	yes	yes	Induction
GSPATG00034455001	3.61335	0.000280066	NA	NA	Putative uncharacterized protein	yes	yes	Induction
GSPATG00007739001	3.60016	2.51074e-09	NA	NA	Putative uncharacterized protein	yes	yes	Induction
GSPATG00023755001	3.57913	9.34405e-11	11	NA	IQ calmodulin-binding motif family protein	yes	yes	Induction	IQ calmodulin-binding region
GSPATG00010109001	3.57832	3.71733e-08	NA	NA		yes	yes	Induction
GSPATG00027789001	3.57801	0.0085642	NA	NA		no	yes	Induction
GSPATG00001975001	3.57501	6.3908e-07	NA	NA	Uncharacterized protein	no	yes	Induction
GSPATG00035617001	3.56417	4.57615e-06	NA	NA	Putative uncharacterized protein	yes	yes	Induction
GSPATG00005349001	3.56068	0.0087465	NA	NA		no	yes	Induction
GSPATG00034278001	3.55226	0.000635983	NA	NA		no	yes	Induction
GSPATG00029952001	3.54915	2.20695e-05	4	NA	Dynein heavy chain family protein	yes	yes	Induction	Dynein heavy chain, N-terminal region 1
GSPATG00030184001	3.5405	1.27257e-09	NA	NA		yes	yes	Induction
GSPATG00027553001	3.53037	2.19236e-13	NA	NA	Tubulin alpha-1C chain	yes	yes	Induction	Tubulin , Alpha tubulin , Tubulin/FtsZ, GTPase , Tubulin/FtsZ, C-terminal , Zinc finger, N-recognin, metazoa
GSPATG00008103001	3.51792	1.01232e-09	10	NA	Putative uncharacterized protein	yes	yes	Induction	Actin-binding FH2
GSPATG00013824001	3.50689	2.4759e-07	NA	NA	Putative uncharacterized protein (Fragment)	yes	yes	Induction
GSPATG00010150001	3.49766	2.61758e-09	NA	NA	Uncharacterized protein	no	yes	Induction
GSPATG00004735001	3.49394	2.27729e-11	NA	NA	Putative uncharacterized protein	yes	yes	Induction
GSPATG00014948001	3.48649	5.81207e-09	NA	NA	Putative uncharacterized protein	no	yes	Induction	DNA topoisomerases I, dispensable insert, eukaryotic-type
GSPATG00005940001	3.47137	3.53798e-09	10	NA	Leucine Rich Repeat family protein	yes	yes	Induction	Leucine-rich repeat
GSPATG00030334001	3.46619	1.79347e-10	NA	NA	Putative uncharacterized protein	yes	yes	Induction
GSPATG00004440001	3.44704	1.35807e-07	NA	NA	Tubulin-tyrosine ligase family protein	no	yes	Induction	Tubulin-tyrosine ligase ttl3
GSPATG00000045001	3.43728	6.76454e-10	NA	NA	Putative uncharacterized protein	no	yes	Induction
GSPATG00019387001	3.42757	4.19297e-07	NA	NA	Cytochrome b5-like Heme/Steroid binding domain containing protein	no	yes	Induction	Cytochrome b5 , Fatty acid desaturase, type 1 , Fatty acid desaturase, type 1, N-terminal
GSPATG00015634001	3.42739	0.000847219	NA	NA	Putative uncharacterized protein	no	yes	Induction
GSPATG00017500001	3.42426	3.51198e-10	NA	NA	Radial spoke protein 3 containing protein	yes	yes	Induction	Radial spoke 3
GSPATG00001582001	3.40385	1.04075e-05	4	NA	Putative uncharacterized protein	yes	yes	Induction
GSPATG00008057001	3.40033	9.36307e-07	5	NA	Uncharacterized protein	yes	yes	Induction
GSPATG00018639001	3.37818	3.02761e-09	NA	NA	Protein kinase domain containing protein	yes	yes	Induction	Prefoldin
GSPATG00015285001	3.34533	7.98337e-09	NA	NA	Putative uncharacterized protein	no	yes	Induction	Adenylate kinase , Adenylate kinase, zinc-finger lid region , Heat shock cognate protein B, C-terminal oligomerisation
GSPATG00019271001	3.32796	0.00161846	NA	NA	Protein phosphatase 2C containing protein	no	yes	Induction	Protein phosphatase 2C, manganese/magnesium aspartate binding site , Protein phosphatase 2C-related , Protein phosphatase 2C, N-terminal , Protein phosphatase 2C
GSPATG00036875001	3.32751	2.00437e-06	4	NA	Putative uncharacterized protein	yes	yes	Induction	Region of unknown function DM10 , Protein of unknown function DUF1126
GSPATG00018683001	3.3207	9.4715e-07	NA	NA	Putative uncharacterized protein	yes	yes	Induction
GSPATG00035452001	3.29921	6.86151e-06	NA	NA		no	yes	Induction
GSPATG00014667001	3.29867	3.96728e-10	7	NA	Putative uncharacterized protein	yes	yes	Induction
GSPATG00027360001	3.28597	0.000100947	NA	NA	Uncharacterized protein	yes	yes	Induction
GSPATG00015380001	3.28127	3.27225e-07	NA	NA	Leucine-rich repeat-containing protein	yes	yes	Induction	Leucine-rich repeat
GSPATG00002331001	3.27445	1.21717e-08	NA	NA		yes	yes	Induction
GSPATG00022466001	3.26108	6.45206e-05	NA	NA		no	yes	Induction
GSPATG00009275001	3.24119	2.79303e-09	NA	NA	Putative uncharacterized protein	yes	yes	Induction
GSPATG00001947001	3.23763	2.32304e-06	11	NA	Putative uncharacterized protein	yes	yes	Induction
GSPATG00024031001	3.23577	1.92547e-10	NA	NA	Putative uncharacterized protein	yes	yes	Induction	WD40 repeat , Prefoldin , Nitrous oxide reductase, N-terminal , WD40 repeat-like , WD40/YVTN repeat-like
GSPATG00029335001	3.22762	4.08212e-09	4	NA	Putative uncharacterized protein	yes	yes	Induction	Region of unknown function DM10 , Protein of unknown function DUF1126
GSPATG00025651001	3.21663	7.51214e-07	NA	NA	EF hand family protein	no	yes	Induction	Calcium-binding EF-hand , EF-Hand type
GSPATG00028849001	3.20819	8.94779e-07	NA	NA	Putative uncharacterized protein	yes	yes	Induction
GSPATG00017722001	3.19928	1.52691e-08	NA	NA	Putative uncharacterized protein	yes	yes	Induction
GSPATG00032883001	3.19691	1.85398e-09	NA	NA	Uncharacterized protein	yes	yes	Induction
GSPATG00025522001	3.19632	5.36551e-06	NA	NA	Putative uncharacterized protein	yes	yes	Induction
GSPATG00020971001	3.19423	0.000218624	NA	NA	Uncharacterized protein	yes	yes	Induction
GSPATG00035178001	3.19164	7.60213e-06	4	NA	Iq motif aaa domain protein	no	yes	Induction	IQ calmodulin-binding region , AAA ATPase, core
GSPATG00001125001	3.17411	4.86459e-09	11	NA	Putative uncharacterized protein	yes	yes	Induction	Cyclic nucleotide-binding , cAMP/cGMP-dependent protein kinase , cAMP-dependent protein kinase, regulatory subunit, type I/II alpha/beta , cAMP-dependent protein kinase regulatory subunit , RmlC-like jelly roll fold
GSPATG00019148001	3.17367	2.1316e-06	NA	NA		yes	yes	Induction
GSPATG00037973001	3.17168	0.000760814	NA	NA	Stress response protein NST1	no	yes	Induction
GSPATG00024309001	3.17024	1.17021e-08	10	NA	Putative uncharacterized protein	yes	yes	Induction	Protein kinase, core , Tyrosine protein kinase , Serine/threonine protein kinase , Protein kinase-like , Protein kinase ATP binding, conserved site , Serine/threonine protein kinase-related
GSPATG00038513001	3.15402	4.17736e-07	NA	NA		yes	yes	Induction
GSPATG00015814001	3.15136	0.00560429	NA	NA		no	yes	Induction
GSPATG00026245001	3.14115	9.43867e-08	NA	NA		no	yes	Induction
GSPATG00001523001	3.1403	3.73119e-09	NA	NA	ADK domain containing protein	yes	yes	Induction	Dpy-30 , NAD(P)-binding
GSPATG00009302001	3.13076	1.18314e-05	12	NA	Adenylate kinase family protein	yes	yes	Induction	Adenylate kinase , Adenylate/cytidine kinase, N-terminal
GSPATG00004637001	3.12916	6.63627e-07	NA	NA	Uncharacterized protein	yes	yes	Induction
GSPATG00033540001	3.12833	0.000421111	NA	NA		no	yes	Induction
GSPATG00007294001	3.11897	4.4461e-07	NA	NA	TPR repeat protein	yes	yes	Induction
GSPATG00010616001	3.11772	4.15275e-10	4	NA	Putative uncharacterized protein	yes	yes	Induction	Calcium-binding EF-hand , EF-Hand type
GSPATG00017299001	3.11663	1.00728e-06	10	NA	Putative uncharacterized protein	yes	yes	Induction	Prefoldin
GSPATG00024022001	3.10602	1.13019e-06	NA	NA	Putative uncharacterized protein	yes	yes	Induction
GSPATG00012143001	3.09058	1.42158e-10	NA	NA	Putative uncharacterized protein (Fragment)	no	yes	Induction
GSPATG00031232001	3.08549	8.99348e-10	23	NA	EF hand family protein	yes	yes	Induction	Calcium-binding EF-hand , Region of unknown function DM10 , Protein of unknown function DUF1126 , EF-Hand type
GSPATG00023880001	3.08023	2.09329e-09	4	NA	Putative uncharacterized protein	yes	yes	Induction
GSPATG00015222001	3.07075	6.52162e-05	NA	NA	Putative uncharacterized protein	yes	yes	Induction	WD40 repeat , WD40 repeat-like , WD40/YVTN repeat-like
GSPATG00027718001	3.07034	0.000106299	NA	NA	Leucine Rich Repeat family protein	no	yes	Induction	Leucine-rich repeat
GSPATG00024794001	3.06814	0.000286746	NA	NA	Protein kinase domain containing protein	yes	yes	Induction	Methyltransferase type 11
GSPATG00028625001	3.06738	0.00108407	NA	NA	Putative uncharacterized protein	no	yes	Induction
GSPATG00008417001	3.06715	1.93349e-06	NA	NA	Putative uncharacterized protein	yes	yes	Induction
GSPATG00037361001	3.06537	2.24755e-05	7	NA	Uncharacterized protein	no	yes	Induction
GSPATG00036939001	3.06336	2.16084e-10	7	NA	WD-repeat protein	yes	yes	Induction	WD40 repeat , WD40 repeat-like , WD40/YVTN repeat-like
GSPATG00001805001	3.05851	1.80194e-06	NA	NA	Putative uncharacterized protein	yes	yes	Induction
GSPATG00025924001	3.05071	5.37782e-09	NA	NA	Dynein heavy chain family protein	yes	yes	Induction	Dynein heavy chain , ATPase associated with various cellular activities, AAA-5 , Dynein heavy chain, N-terminal region 2
GSPATG00011953001	3.0387	0.00013335	NA	2	Arrestin domain protein	no	yes	Induction	Arrestin-like, N-terminal , Immunoglobulin E-set
GSPATG00018154001	3.02538	3.40525e-06	NA	NA	Uncharacterized protein	yes	yes	Induction
GSPATG00038946001	3.02185	1.56183e-05	NA	NA	Putative uncharacterized protein	no	yes	Induction	Major sperm protein , PapD-like
GSPATG00000889001	3.01859	8.80796e-08	NA	NA	Putative uncharacterized protein	yes	yes	Induction
GSPATG00023949001	3.01447	5.23468e-08	NA	NA	ATP-dependent RNA helicase DBP5	yes	yes	Induction
GSPATG00029817001	2.99381	1.00447e-09	5	NA	Protein kinase domain containing protein	yes	yes	Induction	MORN motif
GSPATG00020309001	2.99141	1.38071e-08	12	NA	Putative uncharacterized protein	yes	yes	Induction
GSPATG00027963001	2.99101	3.59095e-08	NA	NA	Uncharacterized protein	no	yes	Induction
GSPATG00002438001	2.98238	0.00076119	4	NA	Predicted protein	no	yes	Induction	Protein kinase, core , Tyrosine protein kinase , Serine/threonine protein kinase , Serine/threonine protein kinase, active site , Protein kinase-like , Mitogen activated protein kinase kinase kinase 3 , Protein kinase ATP binding, conserved site , Serine/threonine protein kinase-related
GSPATG00038655001	2.97451	8.19389e-06	4	NA	Uncharacterized protein	yes	yes	Induction	Region of unknown function DM10 , Protein of unknown function DUF1126
GSPATG00027184001	2.97038	1.91072e-07	NA	NA	Uncharacterized protein	yes	yes	Induction
GSPATG00037162001	2.96658	2.23499e-05	NA	NA		yes	yes	Induction
GSPATG00008408001	2.95352	2.18954e-07	4	NA	Calcium-dependent protein kinase 4	yes	yes	Induction	Protein kinase, core , Tyrosine protein kinase , Calcium-binding EF-hand , Serine/threonine protein kinase , Serine/threonine protein kinase, active site , Protein kinase-like , EF-Hand type , Protein kinase ATP binding, conserved site , Serine/threonine protein kinase-related
GSPATG00017169001	2.94264	0.000292013	4	NA	Putative uncharacterized protein	yes	yes	Induction	Region of unknown function DM10 , Protein of unknown function DUF1126
GSPATG00018104001	2.93955	1.66961e-08	NA	NA	Putative uncharacterized protein	yes	yes	Induction	Mannose-binding lectin
GSPATG00026283001	2.9374	4.65159e-09	NA	NA	Putative uncharacterized protein	yes	yes	Induction	Dpy-30
GSPATG00026839001	2.93097	0.00401136	NA	NA		no	yes	Induction
GSPATG00014845001	2.91727	2.04217e-07	7	NA	Dpy-30 motif family protein	yes	yes	Induction	Adenylate kinase , Dpy-30 , NAD(P)-binding
GSPATG00024288001	2.91647	2.1087e-08	NA	NA		yes	yes	Induction
GSPATG00004362001	2.9161	3.90534e-08	NA	NA	Uncharacterized protein	yes	yes	Induction
GSPATG00028990001	2.91335	5.97864e-07	14	NA	Putative uncharacterized protein	yes	yes	Induction	Adenylate kinase , Calponin-like actin-binding , Protein of unknown function DUF1042 , Actin-binding FH2 , Calponin-homology
GSPATG00009046001	2.91227	4.10009e-05	NA	NA	Putative uncharacterized protein	no	yes	Induction
GSPATG00030401001	2.89969	2.49083e-08	13	NA	Putative uncharacterized protein	yes	yes	Induction
GSPATG00021583001	2.89949	4.45e-06	8	NA	MORN repeat protein	yes	yes	Induction	MORN motif
GSPATG00022198001	2.89948	8.001e-08	NA	NA	Sm protein	yes	yes	Induction
GSPATG00014379001	2.89624	2.44369e-06	NA	NA	Dynein light chain 2A	yes	yes	Induction	Tctex-1
GSPATG00032615001	2.89291	0.000153077	12	NA	MORN repeat variant family protein	yes	yes	Induction	MORN motif
GSPATG00017298001	2.89113	5.03521e-05	NA	NA	Putative uncharacterized protein	no	yes	Induction
GSPATG00009264001	2.87981	2.31835e-05	NA	NA	Leucine rich repeat protein	yes	yes	Induction	Leucine-rich repeat
GSPATG00027490001	2.86444	1.62648e-09	NA	NA	Putative uncharacterized protein	yes	yes	Induction
GSPATG00015521001	2.85518	1.74001e-05	NA	NA	Putative uncharacterized protein	no	yes	Induction
GSPATG00007518001	2.85298	1.83726e-06	NA	NA	Tubulin beta chain	yes	yes	Induction	Tubulin , Tubulin/FtsZ, GTPase
GSPATG00026987001	2.85073	1.27896e-06	5	NA	Adenylate kinase family protein	yes	yes	Induction	Adenylate kinase
GSPATG00024201001	2.8502	1.1272e-08	NA	NA	Putative uncharacterized protein	yes	yes	Induction	Calcium-binding EF-hand , IHF-like DNA-binding , EF-Hand type
GSPATG00035372001	2.83472	2.05433e-07	NA	NA	Predicted protein (Fragment)	yes	yes	Induction	MORN motif
GSPATG00021671001	2.82972	2.47693e-05	14	NA	Putative uncharacterized protein (Fragment)	yes	yes	Induction
GSPATG00026255001	2.81256	3.6706e-09	NA	NA	Adenylate kinase family protein	yes	yes	Induction	Adenylate kinase
GSPATG00000377001	2.81168	2.95412e-08	25	NA	Putative uncharacterized protein	yes	yes	Induction	Armadillo-type fold
GSPATG00028985001	2.80765	1.92121e-09	NA	NA		yes	yes	Induction	Mannose-binding lectin
GSPATG00018630001	2.80692	0.000330935	NA	NA	Uncharacterized protein	yes	yes	Induction
GSPATG00001050001	2.80401	0.000235889	NA	NA	EF hand family protein	no	yes	Induction	Calcium-binding EF-hand , EF-Hand type
GSPATG00002089001	2.79057	6.21806e-09	8	NA	Uncharacterized protein	yes	yes	Induction
GSPATG00018334001	2.75967	1.70352e-07	NA	NA	Putative uncharacterized protein	no	yes	Induction	Calcium-binding EF-hand , EF-Hand type
GSPATG00010684001	2.75956	2.37104e-05	NA	NA	Putative uncharacterized protein	no	yes	Induction	Acyl-CoA N-acyltransferase
GSPATG00004771001	2.75865	9.63564e-05	NA	NA		no	yes	Induction	Prefoldin
GSPATG00001132001	2.74689	1.63354e-08	15	NA	Radial spoke head 1	yes	yes	Induction	Radial spokehead-like protein
GSPATG00006931001	2.74278	0.000313119	NA	NA		yes	yes	Induction
GSPATG00027430001	2.74099	1.77269e-07	NA	NA	Uncharacterized protein	yes	yes	Induction
GSPATG00029632001	2.72776	7.1418e-07	NA	NA	Putative uncharacterized protein	yes	yes	Induction	Tetratricopeptide TPR-1 , Tetratricopeptide-like helical , Tetratricopeptide region
GSPATG00008407001	2.7233	7.85505e-05	NA	NA	Uncharacterized protein	yes	yes	Induction
GSPATG00017502001	2.70629	0.001067	6	3	Uncharacterized protein	no	yes	Induction	Ras GTPase , Small GTP-binding protein , GTP-binding protein SAR1 , ADP-ribosylation factor , ARF/SAR superfamily
GSPATG00008517001	2.69371	1.05097e-07	7	NA	Uncharacterized protein	yes	yes	Induction	Recoverin , WD40 repeat , Calcium-binding EF-hand , HELP , Quinoprotein amine dehydrogenase, beta chain-like , WD40 repeat-like , EF-Hand type , WD40/YVTN repeat-like
GSPATG00018772001	2.6923	2.88129e-05	NA	NA	Uncharacterized protein	yes	yes	Induction	NHL repeat , Six-bladed beta-propeller, TolB-like
GSPATG00008269001	2.68373	1.52308e-06	NA	NA	Putative uncharacterized protein	yes	yes	Induction
GSPATG00027280001	2.68077	0.000268436	NA	NA	Uncharacterized protein	yes	yes	Induction
GSPATG00036922001	2.67707	0.00218301	11	NA	Tetratricopeptide repeat protein	yes	yes	Induction	Tetratricopeptide-like helical , Tetratricopeptide region
GSPATG00011906001	2.66027	0.001587	NA	NA	Putative uncharacterized protein	no	yes	Induction
GSPATG00016006001	2.65647	1.43706e-06	9	NA	Putative uncharacterized protein	yes	yes	Induction	WD40 repeat , WD40 repeat-like , WD40/YVTN repeat-like
GSPATG00025885001	2.64253	5.87719e-07	NA	NA	Putative uncharacterized protein (Fragment)	yes	yes	Induction
GSPATG00007105001	2.63648	7.16178e-06	6	NA	Uncharacterized protein	no	yes	Induction
GSPATG00019307001	2.62371	1.38634e-05	NA	NA	Leucine Rich Repeat family protein	no	yes	Induction	Leucine-rich repeat
GSPATG00024356001	2.62277	5.76292e-05	9	NA	Putative uncharacterized protein	yes	yes	Induction	WD40 repeat , WD40 repeat-like , WD40/YVTN repeat-like
GSPATG00014137001	2.62234	1.02681e-05	NA	NA	Putative uncharacterized protein	yes	yes	Induction
GSPATG00020026001	2.61019	3.29048e-06	NA	NA		no	yes	Induction
GSPATG00015332001	2.60798	1.42238e-06	NA	NA	Uncharacterized protein	yes	yes	Induction
GSPATG00002069001	2.60574	2.78907e-08	NA	NA	Putative uncharacterized protein	yes	yes	Induction
GSPATG00009014001	2.6045	4.18768e-06	9	NA	Uncharacterized protein	yes	yes	Induction
GSPATG00037626001	2.59481	0.000657207	NA	NA	Putative uncharacterized protein	no	yes	Induction
GSPATG00003411001	2.59332	5.26216e-06	13	NA	WD-40 protein	yes	yes	Induction	WD40 repeat , WD40 repeat-like , WD40/YVTN repeat-like
GSPATG00013679001	2.58819	0.00106698	NA	NA	Roadblock/LC7 domain containing protein	yes	yes	Induction
GSPATG00034193001	2.5717	2.1727e-07	7	NA	Uncharacterized WD repeat-containing protein alr2800	yes	yes	Induction	WD40 repeat , WD40 repeat-like , WD40/YVTN repeat-like
GSPATG00024848001	2.56651	2.17068e-06	11	NA	TPR Domain containing protein	yes	yes	Induction	Tetratricopeptide TPR-1 , Tetratricopeptide-like helical , Tetratricopeptide region , Tetratricopeptide TPR2
GSPATG00000059001	2.55917	0.000680775	NA	NA	Putative uncharacterized protein	yes	yes	Induction
GSPATG00015964001	2.55875	1.12776e-06	NA	NA	Putative uncharacterized protein (Fragment)	yes	yes	Induction
GSPATG00001207001	2.55831	0.00528631	5	NA	Protein kinase domain containing protein	yes	yes	Induction	Protein kinase, core , Recoverin , Tyrosine protein kinase , Calcium-binding EF-hand , Serine/threonine protein kinase , Serine/threonine protein kinase, active site , Protein kinase-like , EF-Hand type , Protein kinase ATP binding, conserved site , Serine/threonine protein kinase-related
GSPATG00001265001	2.5531	0.0047025	11	NA	Coiled-coil domain-containing protein 147	yes	yes	Induction	Four-helical cytokine-like, core
GSPATG00011905001	2.55258	0.000449235	NA	NA	Putative uncharacterized protein	yes	yes	Induction
GSPATG00002891001	2.55198	1.09861e-06	15	NA	Radial spoke head 1	yes	yes	Induction	Radial spokehead-like protein
GSPATG00017596001	2.54954	3.69e-05	NA	NA	Putative uncharacterized protein	yes	yes	Induction
GSPATG00015754001	2.54691	2.44189e-05	NA	NA	Uncharacterized protein	yes	yes	Induction
GSPATG00009386001	2.54618	1.30276e-05	NA	NA	Putative uncharacterized protein	yes	yes	Induction	WD40 repeat , WD40 repeat-like , WD40/YVTN repeat-like
GSPATG00035126001	2.54107	1.06645e-06	NA	NA	Putative uncharacterized protein	yes	yes	Induction	WD40 repeat , WD40 repeat-like , WD40/YVTN repeat-like
GSPATG00026541001	2.53804	1.06565e-06	NA	NA	WD repeat protein	yes	yes	Induction	WD40 repeat , Prefoldin , Nitrous oxide reductase, N-terminal , WD40 repeat-like , WD40/YVTN repeat-like
GSPATG00028314001	2.53101	0.000273964	6	NA	Putative uncharacterized protein	yes	yes	Induction	MORN motif
GSPATG00000639001	2.52828	0.000428369	NA	NA	DNA double-strand break repair rad50 ATPase	yes	yes	Induction
GSPATG00027445001	2.52609	5.81432e-07	NA	NA	Protein kinase domain containing protein	yes	yes	Induction	Syntaxin, N-terminal , Prefoldin
GSPATG00017969001	2.52356	5.11479e-05	NA	NA	Putative uncharacterized protein (Fragment)	yes	yes	Induction
GSPATG00030148001	2.51562	6.22039e-06	NA	NA	Putative uncharacterized protein	yes	yes	Induction
GSPATG00022952001	2.5127	5.30716e-05	18	NA	Putative uncharacterized protein	yes	yes	Induction	WD40 repeat , WD40 repeat-like , WD40/YVTN repeat-like
GSPATG00027498001	2.50388	1.30447e-05	NA	NA	Putative uncharacterized protein	yes	yes	Induction
GSPATG00028700001	2.50344	1.93055e-05	NA	NA	TPR repeat-containing protein	yes	yes	Induction	Tetratricopeptide TPR-1 , Sel1-like , Tetratricopeptide-like helical , Tetratricopeptide region , Tetratricopeptide TPR2
GSPATG00013237001	2.50298	0.000493968	NA	NA	Uncharacterized protein	no	yes	Induction
GSPATG00037803001	2.5014	0.00343305	NA	NA	Putative uncharacterized protein	no	yes	Induction
GSPATG00013985001	2.49492	1.09352e-06	20	NA	Putative uncharacterized protein	yes	yes	Induction	WD40 repeat , Quinoprotein amine dehydrogenase, beta chain-like , WD40 repeat-like , WD40/YVTN repeat-like
GSPATG00016003001	2.47912	0.00440959	NA	NA		yes	yes	Induction	Calcium-binding EF-hand , Ferritin/ribonucleotide reductase-like , EF-Hand type
GSPATG00009999001	2.47852	0.00403226	NA	NA	Putative uncharacterized protein	yes	yes	Induction
GSPATG00036969001	2.47738	3.19478e-06	NA	NA	TPR Domain containing protein	no	yes	Induction	Tetratricopeptide TPR-1 , Tetratricopeptide-like helical , Tetratricopeptide region , Armadillo-type fold
GSPATG00013177001	2.47375	0.000132973	NA	NA	Kelch motif family protein	yes	yes	Induction	Kelch repeat type 1 , Galactose oxidase/kelch, beta-propeller , Kelch repeat type 2 , Kelch-type beta propeller
GSPATG00016772001	2.46946	8.02387e-07	NA	NA	Putative uncharacterized protein	yes	yes	Induction
GSPATG00022879001	2.46658	1.90541e-06	12	NA	Uncharacterized protein	yes	yes	Induction	WD40 repeat , WD40 repeat-like , WD40/YVTN repeat-like
GSPATG00020088001	2.46637	7.56114e-07	NA	NA	EF hand family protein	no	yes	Induction	IQ calmodulin-binding region , Calcium-binding EF-hand , Prefoldin , EF-Hand type
GSPATG00033611001	2.46295	8.11746e-05	NA	NA	Putative uncharacterized protein	yes	yes	Induction
GSPATG00025283001	2.45148	0.000161883	NA	NA	Leucine rich repeat protein	yes	yes	Induction	Leucine-rich repeat
GSPATG00027958001	2.44716	3.7043e-05	NA	NA	Uncharacterized protein	no	yes	Induction	NHL repeat , Six-bladed beta-propeller, TolB-like
GSPATG00019904001	2.43916	0.000196116	NA	NA	Uncharacterized protein	no	yes	Induction
GSPATG00032393001	2.4354	3.46218e-05	NA	NA	DNA double-strand break repair rad50 ATPase	yes	yes	Induction
GSPATG00017413001	2.4348	7.0507e-05	NA	NA	Actin6-2 (Actin-related protein)	yes	yes	Induction	Actin/actin-like
GSPATG00020974001	2.42341	0.00426294	NA	NA	Uncharacterized protein	no	yes	Induction	WD40 repeat , WD40 repeat-like
GSPATG00026190001	2.4225	2.49147e-05	NA	NA		yes	yes	Induction
GSPATG00015686001	2.41985	0.000918487	8	NA	Putative uncharacterized protein	yes	yes	Induction	Tetratricopeptide TPR-1 , Tetratricopeptide-like helical , Tetratricopeptide region , Tetratricopeptide TPR2
GSPATG00028746001	2.41548	5.97854e-06	8	NA	Putative uncharacterized protein	yes	yes	Induction	Calcium-binding EF-hand , EF-Hand type
GSPATG00019471001	2.41211	6.41051e-06	NA	NA	Putative uncharacterized protein	no	yes	Induction
GSPATG00020125001	2.40329	0.000114078	NA	NA	Dynein light chain type 1 family protein	no	yes	Induction	Dynein light chain, type 1 and 2
GSPATG00036114001	2.40189	0.00308887	NA	NA	Uncharacterized protein	no	yes	Induction	Protein of unknown function DUF580
GSPATG00019290001	2.40119	0.000819711	NA	NA	Putative uncharacterized protein	no	yes	Induction	Major sperm protein , PapD-like
GSPATG00001186001	2.39748	0.000982657	NA	NA	Putative uncharacterized protein	no	yes	Induction	Zinc finger, RING-type , Zinc finger, RING/FYVE/PHD-type
GSPATG00038375001	2.3899	1.0232e-05	10	NA	TPR Domain containing protein	yes	yes	Induction	Tetratricopeptide TPR-1 , Tetratricopeptide-like helical , Tetratricopeptide region
GSPATG00005708001	2.3882	5.35798e-05	12	NA	Putative uncharacterized protein	yes	yes	Induction
GSPATG00018013001	2.38676	0.000544437	8	NA	Leucine Rich Repeat family protein	no	yes	Induction	Leucine-rich repeat
GSPATG00036107001	2.38411	0.00211427	NA	NA	Histone-lysine N-methyltransferase 2C	no	yes	Induction
GSPATG00022776001	2.37979	0.00538755	NA	NA		no	yes	Induction
GSPATG00023341001	2.3764	0.000203426	NA	NA	Uncharacterized protein	yes	yes	Induction
GSPATG00007189001	2.37386	7.73348e-07	12	NA	Dynein heavy chain family protein	yes	yes	Induction	AAA+ ATPase, core , Dynein heavy chain , ATPase associated with various cellular activities, AAA-5 , Dynein heavy chain, N-terminal region 2
GSPATG00017401001	2.3737	0.000119398	NA	NA	Putative uncharacterized protein	yes	yes	Induction
GSPATG00026550001	2.36369	0.000699183	NA	NA	Putative uncharacterized protein	yes	yes	Induction
GSPATG00034773001	2.34183	0.000170735	8	NA	Putative uncharacterized protein	yes	yes	Induction	Adenylate kinase , Dpy-30 , NAD(P)-binding
GSPATG00035816001	2.34043	6.67371e-07	8	NA	EF hand family protein	yes	yes	Induction	Calcium-binding EF-hand , EF-Hand type
GSPATG00016771001	2.33818	3.87143e-06	12	NA	Putative uncharacterized protein	no	yes	Induction	WD40 repeat-like , WD40/YVTN repeat-like
GSPATG00028631001	2.33497	0.000564672	5	NA	Adenylate kinase family protein	yes	yes	Induction	Adenylate kinase
GSPATG00010216001	2.33145	0.000757561	NA	NA		no	yes	Induction	Ubiquitin-conjugating enzyme, E2 , Ubiquitin-conjugating enzyme/RWD-like
GSPATG00033869001	2.33082	0.0047957	NA	NA		no	yes	Induction
GSPATG00017942001	2.32231	0.00333065	NA	NA	TPR repeat protein	no	yes	Induction
GSPATG00022677001	2.32087	1.83088e-05	NA	NA	Putative uncharacterized protein	yes	yes	Induction	Tetratricopeptide TPR-1 , Tetratricopeptide-like helical , Tetratricopeptide region
GSPATG00019497001	2.32021	0.000138989	4	NA	Putative uncharacterized protein	no	yes	Induction	Leucine-rich repeat , Leucine-rich repeat, cysteine-containing subtype
GSPATG00038957001	2.31669	0.0096067	NA	NA		no	yes	Induction
GSPATG00014030001	2.31196	0.000650853	NA	NA	Uncharacterized protein	no	yes	Induction
GSPATG00011233001	2.31151	2.0572e-05	17	NA	Uncharacterized protein	yes	yes	Induction
GSPATG00014425001	2.30927	0.000288245	NA	NA	Putative uncharacterized protein (Fragment)	no	yes	Induction
GSPATG00029628001	2.30507	5.68504e-06	15	NA	Leucine-rich protein	yes	yes	Induction	Leucine-rich repeat
GSPATG00019276001	2.30182	0.000191893	NA	NA	Dynein heavy chain family protein	yes	yes	Induction	Dynein heavy chain
GSPATG00030342001	2.30093	0.000182931	NA	NA	Uncharacterized protein	yes	yes	Induction
GSPATG00032609001	2.29726	0.00030738	4	NA	Zinc finger motif	yes	yes	Induction	Kinesin, motor region
GSPATG00008983001	2.28934	0.000473974	5	NA	28 kDa inner dynein arm light chain	yes	yes	Induction
GSPATG00026317001	2.28108	0.00351775	12	NA	EF hand family protein	yes	yes	Induction	Calcium-binding EF-hand , EF-Hand type
GSPATG00022007001	2.27843	0.0012051	NA	NA	MORN repeat-containing protein	yes	yes	Induction	C2 calcium-dependent membrane targeting , Curculin-like (mannose-binding) lectin , MORN motif , C2 calcium/lipid-binding region, CaLB
GSPATG00029371001	2.27093	0.00662864	NA	NA	Putative uncharacterized protein	no	yes	Induction	Zinc finger, FYVE/PHD-type
GSPATG00008699001	2.26856	4.6152e-05	7	NA	Uncharacterized protein	yes	yes	Induction	Peptidase C2, calpain
GSPATG00018545001	2.26622	0.00214463	4	NA	Putative uncharacterized protein	yes	yes	Induction	Region of unknown function DM10 , Protein of unknown function DUF1126
GSPATG00031115001	2.26604	3.5115e-05	13	NA	Radial spoke head protein	yes	yes	Induction
GSPATG00004375001	2.26113	2.3017e-05	14	NA	Putative uncharacterized protein	yes	yes	Induction
GSPATG00021602001	2.2608	0.00269164	9	NA	Kinesin motor domain containing protein	yes	yes	Induction	Kinesin, motor region , Argonaute and Dicer protein, PAZ
GSPATG00019067001	2.25838	0.000322363	14	NA	Putative uncharacterized protein	yes	yes	Induction
GSPATG00007493001	2.25602	0.00325187	NA	NA	Putative uncharacterized protein	no	yes	Induction	WD40 repeat , Zinc finger, HIT-type , WD40 repeat-like , WD40/YVTN repeat-like
GSPATG00002419001	2.25307	0.000752556	4	NA	Adenylate kinase family protein	yes	yes	Induction	Adenylate kinase
GSPATG00017085001	2.24643	0.00169202	NA	NA	Uncharacterized protein	yes	yes	Induction
GSPATG00012586001	2.24371	0.000215462	NA	NA	Putative uncharacterized protein	yes	yes	Induction	Phosphoglycerate kinase , Phosphoglycerate kinase, N-terminal
GSPATG00002685001	2.23641	5.16135e-05	NA	NA	EF hand family protein	no	yes	Induction	WD40 repeat , Calcium-binding EF-hand , WD40 repeat-like , WD40/YVTN repeat-like
GSPATG00020363001	2.22309	0.000171595	18	NA	Putative uncharacterized protein	yes	yes	Induction	WD40 repeat , WD40 repeat-like , WD40/YVTN repeat-like
GSPATG00025338001	2.21809	0.000884456	20	NA	Putative uncharacterized protein	yes	yes	Induction	WD40 repeat , Quinoprotein amine dehydrogenase, beta chain-like , WD40 repeat-like , WD40/YVTN repeat-like
GSPATG00028281001	2.21674	7.34747e-05	12	NA	Radial spoke head protein	yes	yes	Induction	MORN motif
GSPATG00037884001	2.21459	0.00189828	8	NA	Leucine-rich protein	no	yes	Induction	Leucine-rich repeat
GSPATG00020068001	2.21384	0.000639443	NA	NA	Uncharacterized protein	yes	yes	Induction	MORN motif
GSPATG00032236001	2.21361	0.00352271	NA	NA	Ubiquitin carboxyl-terminal hydrolase	no	yes	Induction	Ras
GSPATG00012552001	2.21286	3.43501e-05	NA	NA	Putative uncharacterized protein	yes	yes	Induction
GSPATG00004218001	2.21019	0.00140735	NA	NA		no	yes	Induction
GSPATG00014023001	2.20787	0.00959031	NA	NA	Uncharacterized protein	yes	yes	Induction	Six-bladed beta-propeller, TolB-like , SMP-30/Gluconolaconase/LRE-like region
GSPATG00013340001	2.20783	0.0030991	15	NA	Putative uncharacterized protein	yes	yes	Induction	Cytochrome b5
GSPATG00023283001	2.19098	0.000916532	NA	NA	Kinesin motor domain containing protein	yes	yes	Induction	Argonaute and Dicer protein, PAZ
GSPATG00007931001	2.18941	0.00409116	NA	NA	Putative uncharacterized protein	no	yes	Induction
GSPATG00016941001	2.18897	0.00107887	NA	NA	Fructose-1	no	yes	Induction	Inositol phosphatase/fructose-1,6-bisphosphatase , Peptidyl-prolyl cis-trans isomerase, cyclophilin-type , Cyclophilin-like
GSPATG00033703001	2.17682	0.000465041	NA	NA	Putative uncharacterized protein	yes	yes	Induction	Concanavalin A-like lectin/glucanase , Tetratricopeptide-like helical , Tetratricopeptide region
GSPATG00023359001	2.17645	4.3456e-05	14	NA	Putative uncharacterized protein (Fragment)	yes	yes	Induction
GSPATG00007697001	2.17534	0.00208096	NA	NA	Leucine-rich protein	no	yes	Induction	Leucine-rich repeat , PedibinHym-346
GSPATG00035248001	2.17508	0.000140213	NA	NA	Uncharacterized protein	yes	yes	Induction
GSPATG00011356001	2.16469	0.000112688	NA	NA	Putative uncharacterized protein	yes	yes	Induction	WD40 repeat , WD40 repeat-like , WD40/YVTN repeat-like
GSPATG00001768001	2.16195	0.00331495	NA	NA	Dynein heavy chain family protein	yes	yes	Induction	Dynein heavy chain
GSPATG00021687001	2.15328	0.00159565	NA	NA	Uncharacterized protein	yes	yes	Induction
GSPATG00016329001	2.15322	2.92745e-05	4	NA	Putative uncharacterized protein	yes	yes	Induction	Calcium-binding EF-hand , EF-Hand type
GSPATG00000051001	2.14761	0.00031173	13	NA	WD-40 protein	yes	yes	Induction	WD40 repeat , Quinoprotein amine dehydrogenase, beta chain-like , WD40 repeat-like , WD40/YVTN repeat-like
GSPATG00013486001	2.14198	0.00015822	13	NA	Putative uncharacterized protein	yes	yes	Induction	tRNA-binding arm , WD40 repeat-like , WD40/YVTN repeat-like
GSPATG00032620001	2.1402	0.000475007	NA	NA	Putative uncharacterized protein	no	yes	Induction
GSPATG00001679001	2.13096	0.000307656	NA	NA	Zinc finger	no	yes	Induction
GSPATG00004604001	2.12976	0.00214533	8	NA	Putative uncharacterized protein	yes	yes	Induction
GSPATG00011025001	2.1297	2.57793e-05	NA	NA	Uncharacterized protein	yes	yes	Induction
GSPATG00023026001	2.12303	0.00428325	NA	NA	Leucine Rich Repeat family protein	no	yes	Induction	Leucine-rich repeat
GSPATG00018470001	2.12072	0.000372421	NA	NA	Putative uncharacterized protein	yes	yes	Induction	Ankyrin
GSPATG00029657001	2.11912	0.00139434	NA	NA	Putative uncharacterized protein	yes	yes	Induction	Prefoldin
GSPATG00035420001	2.11516	0.00014679	NA	NA	Putative uncharacterized protein	yes	yes	Induction	Carboxypeptidase-like, regulatory region
GSPATG00029274001	2.11446	0.000917443	NA	NA		yes	yes	Induction
GSPATG00013539001	2.11306	0.00152162	NA	NA	Cyclic nucleotide-binding domain containing protein	no	yes	Induction	Cyclic nucleotide-binding , RmlC-like jelly roll fold
GSPATG00022535001	2.09575	0.000273844	12	NA	Radial spoke head protein	yes	yes	Induction
GSPATG00025266001	2.09342	0.00362845	5	NA	Uncharacterized protein	yes	yes	Induction
GSPATG00022644001	2.09251	0.000480387	21	NA	TPR Domain containing protein	yes	yes	Induction	Tetratricopeptide TPR-1 , Tetratricopeptide-like helical , Tetratricopeptide region , Tetratricopeptide TPR2
GSPATG00026781001	2.09188	0.00704731	14	NA	Putative uncharacterized protein	yes	yes	Induction
GSPATG00022160001	2.08743	0.00353768	NA	NA	Putative uncharacterized protein	no	yes	Induction
GSPATG00008240001	2.07605	0.00212751	5	8	Calcium-release channel I-2a	no	yes	Induction	Intracellular calcium-release channel , MIR , Globin-like , RyR and IP3R Homology associated , Inositol 1,4,5-trisphosphate/ryanodine receptor , Ryanodine receptor-related , MIR motif
GSPATG00030737001	2.07117	0.000376263	NA	NA	Putative uncharacterized protein	yes	yes	Induction
GSPATG00000400001	2.06729	0.00834056	NA	NA	Putative uncharacterized protein	yes	yes	Induction	Leucine-rich repeat, ribonuclease inhibitor subtype
GSPATG00037832001	2.06619	0.000786201	NA	NA	Scramblase family protein	yes	yes	Induction	Scramblase
GSPATG00003224001	2.06486	0.000827219	NA	NA	Putative uncharacterized protein	yes	yes	Induction	Protein kinase, core , Tyrosine protein kinase , Serine/threonine protein kinase , Serine/threonine protein kinase, active site , Protein kinase-like , Protein kinase ATP binding, conserved site , Serine/threonine protein kinase-related
GSPATG00003717001	2.06275	0.000954846	NA	NA	Putative uncharacterized protein	no	yes	Induction	Pentapeptide repeat , WD40 repeat , Prefoldin , WD40 repeat-like , WD40/YVTN repeat-like
GSPATG00026921001	2.06257	0.000338713	NA	NA	Tetratricopeptide repeat protein	yes	yes	Induction	Tetratricopeptide TPR-1 , Tetratricopeptide-like helical , Tetratricopeptide region , Tetratricopeptide TPR2
GSPATG00033483001	2.05366	0.00316077	11	NA	DnaJ C-terminal region family protein	yes	yes	Induction	Heat shock protein DnaJ, N-terminal , Chaperone DnaJ, C-terminal , HSP40/DnaJ peptide-binding , Molecular chaperone, heat shock protein, Hsp40, DnaJ
GSPATG00025241001	2.05279	8.1453e-05	NA	NA	Uncharacterized protein	yes	yes	Induction
GSPATG00029438001	2.05078	0.00839422	NA	NA		yes	yes	Induction
GSPATG00022674001	2.04796	0.000103408	15	NA	Leucine-rich protein	yes	yes	Induction	Leucine-rich repeat
GSPATG00019305001	2.04745	0.000426122	5	NA	Putative uncharacterized protein	yes	yes	Induction	ATPase, P-type, K/Mg/Cd/Cu/Zn/Na/Ca/Na/H-transporter , ATPase, P-type cation-transporter, N-terminal , Haloacid dehalogenase-like hydrolase , ATPase, P-type cation-transporter, C-terminal , Calcium-translocating P-type ATPase, PMCA-type , E1-E2 ATPase-associated region
GSPATG00021654001	2.04304	0.000440743	NA	NA	Uncharacterized protein	yes	yes	Induction
GSPATG00030260001	2.03806	0.000122774	5	NA	MORN repeat variant family protein	yes	yes	Induction	MORN motif
GSPATG00023279001	2.03306	0.00887181	NA	NA	Leucine Rich Repeat family protein	no	yes	Induction	Leucine-rich repeat , Leucine-rich repeat, ribonuclease inhibitor subtype
GSPATG00006149001	2.02827	0.000105966	NA	NA	Putative Ptype ATPase	yes	yes	Induction
GSPATG00014102001	2.01995	0.00103325	NA	NA	Uncharacterized protein	yes	yes	Induction	Actin/actin-like
GSPATG00020082001	2.01821	0.000357096	NA	NA	Uncharacterized protein	yes	yes	Induction
GSPATG00001991001	2.01159	0.0012979	12	NA	Dynein light chain 1	yes	yes	Induction	Leucine-rich repeat
GSPATG00019350001	2.01142	0.00062507	NA	NA	Putative uncharacterized protein	no	yes	Induction
GSPATG00029553001	2.01049	0.000767674	NA	NA		no	yes	Induction
GSPATG00011692001	0.259054	0.00208922	NA	NA		no	yes	Induction
GSPATG00025548001	0.21375	0.00380339	NA	NA	Uncharacterized protein	no	yes	Induction
GSPATG00036805001	0.142377	1.13403e-08	NA	NA	Collagen alpha-1(I) chain	no	yes	Induction
GSPATG00029038001	0.116159	7.49808e-11	NA	NA	Uncharacterized protein (Fragment)	no	yes	Induction	Octicosapeptide/Phox/Bem1p , Zinc finger, ZZ-type
GSPATG00024920001	10.4088	4.60651e-14	NA	NA	Trichohyalin	yes	yes	Peak
GSPATG00026233001	6.7317	2.66599e-10	4	NA	Uncharacterized protein	no	yes	Peak
GSPATG00032246001	6.63995	7.91732e-10	NA	NA	Putative uncharacterized protein	yes	yes	Peak
GSPATG00008993001	5.63732	5.20218e-08	NA	NA	Uncharacterized protein	no	yes	Peak
GSPATG00020016001	5.5539	0.000376263	NA	NA	Protein kinase domain containing protein	no	yes	Peak	Protein kinase, core , Tyrosine protein kinase , Serine/threonine protein kinase , Protein kinase-like , Protein kinase ATP binding, conserved site , Serine/threonine protein kinase-related
GSPATG00032168001	5.41071	1.15409e-10	NA	NA	Probable protein phosphatase 2C 2	no	yes	Peak	Protein phosphatase 2C-related , Protein phosphatase 2C, N-terminal , Protein phosphatase 2C
GSPATG00017507001	5.33195	7.39159e-12	NA	NA	LMBR1-like conserved region family protein	no	yes	Peak
GSPATG00031637001	5.10646	6.49189e-13	NA	NA	Striated muscle preferentially expressed protein kinase	no	yes	Peak
GSPATG00021048001	4.92531	0.00284798	NA	NA		no	yes	Peak
GSPATG00034872001	4.76794	6.94826e-07	NA	NA		no	yes	Peak
GSPATG00005406001	4.44866	4.66411e-05	NA	NA	Uncharacterized protein	no	yes	Peak
GSPATG00022317001	4.43918	1.66506e-07	NA	NA	Uncharacterized protein	no	yes	Peak
GSPATG00021566001	4.40669	3.38304e-08	NA	NA	Probable serine/threonine-protein kinase MARK-C	no	yes	Peak	Protein kinase, core , Serine/threonine protein kinase , Protein kinase-like , Serine/threonine protein kinase-related
GSPATG00027547001	4.32142	1.79748e-11	NA	NA	Uncharacterized protein	no	yes	Peak	Protein phosphatase 2C-related , Protein phosphatase 2C, N-terminal , Protein phosphatase 2C
GSPATG00030677001	3.99151	8.18328e-08	NA	NA		no	yes	Peak
GSPATG00024081001	3.98859	5.10716e-05	NA	NA	Uncharacterized protein	no	yes	Peak
GSPATG00007368001	3.60496	3.02331e-06	NA	NA	Putative uncharacterized protein	no	yes	Peak
GSPATG00028918001	3.55534	6.04462e-12	NA	NA	Uncharacterized protein	yes	yes	Peak
GSPATG00018206001	3.45256	0.0097994	NA	NA		no	yes	Peak
GSPATG00030140001	3.19967	4.53843e-05	NA	NA	Putative uncharacterized protein	no	yes	Peak	Adenylyl cyclase class-3/4/guanylyl cyclase , Ion transport
GSPATG00027098001	3.16897	0.000621333	NA	NA	Zinc finger	no	yes	Peak
GSPATG00023816001	2.942	0.00017798	NA	NA		no	yes	Peak
GSPATG00004979001	2.91289	4.73498e-05	6	NA	Uncharacterized protein	no	yes	Peak
GSPATG00030209001	2.87786	0.00083355	NA	NA	Kinesin motor domain containing protein	no	yes	Peak	Kinesin, motor region
GSPATG00035981001	2.84644	0.00634183	NA	NA		no	yes	Peak
GSPATG00010113001	2.77218	0.00698054	NA	NA	Putative uncharacterized protein	no	yes	Peak
GSPATG00018006001	2.67289	1.31759e-05	NA	NA	Putative uncharacterized protein	yes	yes	Peak	MORN motif
GSPATG00013688001	2.62085	0.00405979	NA	NA	Putative uncharacterized protein	no	yes	Peak
GSPATG00009071001	2.59674	3.67946e-05	NA	NA	Putative ZIP1 protein	no	yes	Peak	Involucrin repeat , Prefoldin , tRNA-binding arm , Actin-binding FH2
GSPATG00021140001	2.59545	0.00135025	NA	NA		yes	yes	Peak
GSPATG00033050001	2.56842	0.00308359	NA	NA	Uncharacterized protein	no	yes	Peak
GSPATG00033817001	2.39887	0.00172691	NA	NA	Viral A-type inclusion protein	no	yes	Peak
GSPATG00009621001	2.29862	0.00364958	9	NA	Coiled-coil domain-containing protein 176	yes	yes	Peak
GSPATG00006943001	2.13987	0.0087465	NA	NA		no	yes	Peak
GSPATG00030263001	2.13073	0.00222062	NA	NA	Uncharacterized protein	no	yes	Peak
GSPATG00003629001	2.12926	0.000135833	9	NA	Radial spoke head containing protein	yes	yes	Peak	Radial spokehead-like protein
GSPATG00037958001	2.12629	0.000699183	NA	NA	Uncharacterized protein	yes	yes	Peak
GSPATG00000155001	2.11598	0.00142261	NA	NA	Putative uncharacterized protein	no	yes	Peak
GSPATG00014917001	2.08352	0.000224571	NA	NA	UBX domain containing protein	no	yes	Peak	Tetratricopeptide TPR-1 , Tetratricopeptide-like helical , Tetratricopeptide region
GSPATG00014577001	2.01909	0.00260717	NA	NA	Kelch motif family protein	no	yes	Peak	Kelch repeat type 1 , Protein kinase-like , Galactose oxidase/kelch, beta-propeller , Kelch related , Kelch-type beta propeller
GSPATG00035962001	0.417819	0.00897182	NA	NA	Putative uncharacterized protein (Fragment)	no	yes	Peak
GSPATG00026877001	0.4082	0.00399143	NA	NA		no	yes	Peak
GSPATG00000700001	0.372026	0.00578665	NA	NA		no	yes	Peak	WD40/YVTN repeat-like
GSPATG00000487001	0.369691	0.00109565	NA	NA		no	yes	Peak
GSPATG00031144001	0.336345	0.00439709	NA	NA	GK24659	no	yes	Peak	Octicosapeptide/Phox/Bem1p , Zinc finger, ZZ-type
GSPATG00014941001	0.330527	0.000804962	4	3	Scramblase family protein	yes	yes	Peak	Scramblase
GSPATG00033454001	0.327351	1.6517e-06	NA	NA	Uncharacterized protein	no	yes	Peak	Zinc finger, RING-type , Zinc finger, RING/FYVE/PHD-type
GSPATG00009433001	0.296138	0.00729452	NA	NA	Tristetraproline	no	yes	Peak	Zinc finger, CCCH-type , U2 auxiliary factor small subunit
GSPATG00031679001	0.295607	0.00447837	NA	2	Scramblase family protein	no	yes	Peak	Scramblase
GSPATG00006738001	0.285859	0.00857632	NA	NA	von willebrand factor type A domain protein	no	yes	Peak	von Willebrand factor, type A
GSPATG00006448001	0.242731	1.09378e-06	NA	NA		no	yes	Peak	Octicosapeptide/Phox/Bem1p
GSPATG00001716001	0.239207	0.000502785	NA	NA		no	yes	Peak
GSPATG00012543001	0.204541	0.000427381	NA	NA	Protein kinase domain containing protein	no	yes	Peak	Protein kinase, core , Tyrosine protein kinase , Serine/threonine protein kinase , Serine/threonine protein kinase, active site , Protein kinase-like , Protein kinase ATP binding, conserved site , Serine/threonine protein kinase-related
GSPATG00038458001	0.180844	0.000277746	NA	NA	EMYB4	no	yes	Peak	SANT, DNA-binding , Homeodomain-like , Homeodomain-related , Myb, DNA-binding , Myb transcription factor
GSPATG00021273001	0.160957	3.56106e-06	NA	NA	Probable serine/threonine-protein kinase DDB_G0277165	no	yes	Peak	Protein kinase, core , Calcium-binding EF-hand , Protein kinase-like , EF-Hand type , Serine/threonine protein kinase-related
GSPATG00004581001	0.0742839	7.40068e-08	NA	NA		no	yes	Peak
GSPATG00038214001	0.0708332	3.46102e-15	NA	NA		no	yes	Peak	Protein kinase, core , Calcium-binding EF-hand , Serine/threonine protein kinase , Protein kinase-like , EF-Hand type , Serine/threonine protein kinase-related
GSPATG00024535001	7.38369	2.19307e-19	NA	NA	Mitochondrial carrier protein	no	yes	Repression	Mitochondrial substrate carrier
GSPATG00030818001	5.19581	2.53051e-13	NA	NA	Protein kinase domain containing protein	no	yes	Repression	Protein kinase, core , Tyrosine protein kinase , Serine/threonine protein kinase , Serine/threonine protein kinase, active site , Protein kinase-like , Serine/threonine protein kinase-related
GSPATG00037607001	3.30415	6.86984e-05	NA	NA	Ubiquitin carboxyl-terminal hydrolase family protein	no	yes	Repression	Peptidase C19, ubiquitin carboxyl-terminal hydrolase 2
GSPATG00020120001	3.29036	2.42624e-06	NA	NA	Fructose-1	yes	yes	Repression	Inositol phosphatase/fructose-1,6-bisphosphatase
GSPATG00030812001	2.89698	0.00163905	NA	NA	Myb-like protein J	no	yes	Repression	Homeodomain-like
GSPATG00021481001	2.65246	0.00346877	NA	NA	Cyclic nucleotide-binding domain containing protein	no	yes	Repression	Cyclic nucleotide-binding , RmlC-like jelly roll fold
GSPATG00012852001	2.55582	1.64881e-06	NA	NA	Protein kinase domain containing protein	no	yes	Repression	Protein kinase, core , Tyrosine protein kinase , Serine/threonine protein kinase , Serine/threonine protein kinase, active site , Protein kinase-like , Protein kinase ATP binding, conserved site , Serine/threonine protein kinase-related
GSPATG00032324001	0.499753	0.00069113	NA	NA	Uncharacterized protein (Fragment)	no	yes	Repression	Skb1 methyltransferase
GSPATG00010736001	0.47665	0.00165935	NA	NA	Uncharacterized protein	no	yes	Repression	Armadillo-type fold
GSPATG00004119001	0.47284	0.00623081	NA	NA		no	yes	Repression
GSPATG00019765001	0.466731	0.00752545	NA	NA	Uncharacterized protein	no	yes	Repression	Colicin D
GSPATG00010789001	0.457901	0.00657061	NA	NA	WD repeat protein	no	yes	Repression	WD40 repeat , WD40 repeat-like , WD40/YVTN repeat-like
GSPATG00036461001	0.454207	0.0026269	NA	NA	Putative uncharacterized protein	no	yes	Repression	GTP-binding protein, HSR1-related , GTP-binding , NGP1, N-terminal
GSPATG00030731001	0.445454	0.000393255	NA	NA	MCM2/3/5 family protein	no	yes	Repression	MCM , MCM protein 2 , Nucleic acid-binding, OB-fold , Nucleic acid-binding, OB-fold-like
GSPATG00004361001	0.442113	0.00545711	NA	NA	PAP2 superfamily protein	no	yes	Repression	Phosphatidic acid phosphatase type 2/haloperoxidase
GSPATG00001831001	0.434553	0.000642056	NA	NA	Mitochondrial carrier protein	no	yes	Repression	Mitochondrial substrate carrier
GSPATG00001945001	0.430195	0.00385112	NA	NA		no	yes	Repression
GSPATG00015322001	0.42644	0.00282256	NA	NA		no	yes	Repression
GSPATG00022471001	0.425411	0.00164832	NA	NA	Uncharacterized protein	no	yes	Repression	Carbonic anhydrase, eukaryotic
GSPATG00017954001	0.423481	0.00284895	NA	NA	Putative uncharacterized protein	no	yes	Repression	WD40 repeat , WD40 repeat-like , BOP1, N-terminal , WD40/YVTN repeat-like
GSPATG00030092001	0.417403	2.05592e-05	NA	NA	Uncharacterized protein	no	yes	Repression	RNA helicase, ATP-dependent, DEAD-box, conserved site , DNA/RNA helicase, C-terminal , DNA/RNA helicase, DEAD/DEAH box type, N-terminal , DEAD-like helicase, N-terminal , RNA helicase, DEAD-box type, Q motif , Helicase, superfamily 1 and 2, ATP-binding
GSPATG00018693001	0.416764	0.00139814	NA	NA	Putative uncharacterized protein	no	yes	Repression
GSPATG00038602001	0.415322	0.00415287	NA	NA	Dual specificity protein phosphatase 7	no	yes	Repression	Protein-tyrosine phosphatase, dual specificity , Protein-tyrosine phosphatase , Protein-tyrosine phosphatase, catalytic , Protein-tyrosine phosphatase, active site
GSPATG00023365001	0.409282	0.00313942	NA	NA	DnaK protein	no	yes	Repression	Heat shock protein Hsp70 , Heat shock protein 70
GSPATG00008394001	0.409037	0.00712044	NA	NA	Type III restriction enzyme	no	yes	Repression	DNA/RNA helicase, C-terminal , DNA/RNA helicase, DEAD/DEAH box type, N-terminal , DEAD-like helicase, N-terminal , Helicase, superfamily 1 and 2, ATP-binding
GSPATG00033010001	0.404261	0.00220884	NA	NA	Glycosyl hydrolase family protein	no	yes	Repression
GSPATG00031296001	0.404204	0.000848733	NA	NA	Steroid 5-alpha-reductase DET2	no	yes	Repression	3-oxo-5-alpha-steroid 4-dehydrogenase, C-terminal
GSPATG00026612001	0.403223	0.00627044	NA	NA		no	yes	Repression
GSPATG00003988001	0.402207	0.0049844	NA	NA	Dual specificity protein phosphatase 7	no	yes	Repression	Protein-tyrosine phosphatase, dual specificity , Protein-tyrosine phosphatase , Protein-tyrosine phosphatase, active site
GSPATG00014528001	0.396851	0.00143488	4	NA	Cation channel family protein	no	yes	Repression	Cyclic nucleotide-binding , RmlC-like jelly roll fold
GSPATG00013144001	0.396314	0.000130744	NA	NA	Haloacid dehalogenase-like hydrolase family protein	no	yes	Repression	Haloacid dehalogenase-like hydrolase , HAD-superfamily hydrolase, subfamily IIA
GSPATG00000053001	0.395477	0.00137952	NA	NA	AAA+-type ATPase	no	yes	Repression	AAA+ ATPase, core , AAA ATPase, core
GSPATG00008931001	0.392852	0.00149237	NA	NA	Protein kinase domain protein	no	yes	Repression	Protein kinase, core , Tyrosine protein kinase , Serine/threonine protein kinase , Serine/threonine protein kinase, active site , Protein kinase-like , Protein kinase ATP binding, conserved site , Serine/threonine protein kinase-related
GSPATG00014724001	0.390092	0.0093877	NA	NA	Putative uncharacterized protein	no	yes	Repression	CHCH
GSPATG00006103001	0.38596	0.000329059	NA	NA	Uncharacterized WD repeat-containing protein alr3466	no	yes	Repression	WD40 repeat , WD40 repeat-like , NLE , WD40/YVTN repeat-like
GSPATG00019272001	0.382662	0.000812635	NA	NA	Protein kinase domain containing protein	no	yes	Repression	Protein kinase, core , Tyrosine protein kinase , Calcium-binding EF-hand , Serine/threonine protein kinase , Serine/threonine protein kinase, active site , Protein kinase-like , EF-Hand type , Protein kinase ATP binding, conserved site , Serine/threonine protein kinase-related
GSPATG00023933001	0.379966	0.00104345	NA	NA	Ammonium transporter (Precursor)	no	yes	Repression	Ammonium transporter , Rh-like protein/ammonium transporter
GSPATG00034594001	0.375342	0.000422812	NA	NA	Mitochondrial carrier protein	no	yes	Repression	Mitochondrial substrate carrier , Mitochondrial carrier protein , Graves disease carrier protein
GSPATG00011556001	0.374514	0.00218023	NA	NA	Taf9 RNA polymerase tata box binding protein-associated isoform cra_b	no	yes	Repression	Shikimate kinase
GSPATG00008972001	0.364387	0.00181075	NA	NA	Mitochondrial import inner membrane translocase subunit Tim17 family protein	no	yes	Repression	Mitochondrial import inner membrane translocase, subunit Tim17/22
GSPATG00015872001	0.363592	8.11043e-07	NA	NA		no	yes	Repression
GSPATG00026790001	0.359724	0.000638158	NA	NA	Putative GPI-anchored folate receptor isoform	yes	yes	Repression	Plexin-like fold
GSPATG00011024001	0.358362	0.000215463	NA	NA	NLI interacting factor-like phosphatase family protein	no	yes	Repression	NLI interacting factor
GSPATG00029008001	0.357661	5.03806e-08	NA	NA	Putative uncharacterized protein	no	yes	Repression	Leucine-rich repeat, ribonuclease inhibitor subtype
GSPATG00032319001	0.357614	0.000241706	NA	NA	WD-repeat protein	no	yes	Repression	WD40 repeat , WD40 repeat-like , WD40/YVTN repeat-like
GSPATG00011579001	0.355366	0.00305127	NA	NA	Nucleotidyltransferase domain containing protein	no	yes	Repression	Nucleotidyltransferase
GSPATG00014529001	0.353962	0.000149435	NA	NA	Uncharacterized protein	no	yes	Repression	Protein kinase, core , ABC-1 , Protein kinase-like
GSPATG00000546001	0.349318	0.000889199	NA	NA	GrpE-like protein (Fragment)	no	yes	Repression	GrpE nucleotide exchange factor , GrpE nucleotide exchange factor, head , GrpE nucleotide exchange factor, coiled-coil
GSPATG00008732001	0.343343	7.11989e-06	NA	NA	Uncharacterized protein (Fragment)	no	yes	Repression	ABC transporter, transmembrane region , ABC transporter-like , AAA+ ATPase, core , ABC transporter, transmembrane region, type 1
GSPATG00008480001	0.340957	8.89225e-06	NA	NA	Putative uncharacterized protein	no	yes	Repression	Mitochondrial protein Pet127
GSPATG00015367001	0.339464	2.14177e-06	NA	NA	Putative uncharacterized protein	no	yes	Repression
GSPATG00010329001	0.338493	0.00032667	NA	NA	Dual specificity protein phosphatase 7	no	yes	Repression	Protein-tyrosine phosphatase, dual specificity , Protein-tyrosine phosphatase , Protein-tyrosine phosphatase, active site
GSPATG00017143001	0.338405	0.0034002	NA	NA	Putative uncharacterized protein	no	yes	Repression	Heat shock protein Hsp90 , ATP-binding region, ATPase-like
GSPATG00028759001	0.337457	0.000465658	NA	NA		no	yes	Repression
GSPATG00030451001	0.33109	0.000475007	NA	NA	Uncharacterized protein	no	yes	Repression	Protein of unknown function DUF858, methyltransferase-like
GSPATG00029124001	0.322852	3.47344e-05	NA	NA	Glycosyl transferase family protein	no	yes	Repression	Glycosyl transferase, family 4
GSPATG00021676001	0.320945	6.59458e-05	NA	NA	Mitochondrial-type hsp70 1 (Fragment)	no	yes	Repression	Heat shock protein Hsp70 , Chaperone DnaK , Heat shock protein 70
GSPATG00016456001	0.320826	0.000247751	NA	NA	Uncharacterized protein	no	yes	Repression	Protein of unknown function DUF1253
GSPATG00018116001	0.320809	3.26667e-05	NA	NA	Putative uncharacterized protein	no	yes	Repression	Platelet-activating factor acetylhydrolase, plasma/intracellular isoform II
GSPATG00007014001	0.320032	0.0011318	NA	NA	Putative uncharacterized protein	no	yes	Repression	Mitochondrial import inner membrane translocase, subunit Tim17/22
GSPATG00031546001	0.308271	0.000264285	NA	NA	Uncharacterized protein	no	yes	Repression	Ribosomal L11 methyltransferase
GSPATG00002016001	0.296314	0.00112393	NA	NA	Mitochondrial carrier protein	no	yes	Repression	Mitochondrial substrate carrier
GSPATG00015767001	0.291461	7.75356e-07	NA	NA	Putative uncharacterized protein (Fragment)	no	yes	Repression	RNA helicase, ATP-dependent, DEAD-box, conserved site , DNA/RNA helicase, C-terminal , DNA/RNA helicase, DEAD/DEAH box type, N-terminal , DEAD-like helicase, N-terminal , Helicase, superfamily 1 and 2, ATP-binding
GSPATG00013425001	0.289666	0.000412971	NA	NA	Protozoan/cyanobacterial globin family protein	yes	yes	Repression	Globin, truncated bacterial-like , Globin-like , Globin
GSPATG00010808001	0.289522	0.000108323	NA	NA	Putative uncharacterized protein	no	yes	Repression
GSPATG00009184001	0.287518	0.000153376	NA	NA	Nucleoside transporter family protein	no	yes	Repression	Delayed-early response protein/equilibrative nucleoside transporter , MFS general substrate transporter
GSPATG00006298001	0.274027	0.000381694	NA	NA	Nucleotidyltransferase domain containing protein	no	yes	Repression	Nucleotidyltransferase
GSPATG00032849001	0.261338	3.33942e-10	NA	NA	Malate dehydrogenase	no	yes	Repression	Malic enzyme, N-terminal , Malic enzyme, NAD-binding , Malic enzyme, conserved site , NAD(P)-binding
GSPATG00000758001	0.258824	1.59947e-05	NA	NA	Methyltransferase like 5	no	yes	Repression
GSPATG00012079001	0.246746	0.000446592	NA	NA	Acyl-coenzyme A oxidase	no	yes	Repression	Acyl-CoA oxidase, C-terminal , Acyl-CoA oxidase/dehydrogenase, type 1 , Acyl-CoA dehydrogenase/oxidase, central region , Acyl-CoA dehydrogenase/oxidase C-terminal , Acyl-CoA dehydrogenase/oxidase, middle and N-terminal , Acyl-CoA oxidase , Acyl-CoA oxidase/dehydrogenase, type1/2, C-terminal
GSPATG00025275001	0.243517	3.70963e-08	NA	NA	Mitochondrial import inner membrane translocase subunit Tim17 family protein	no	yes	Repression	Mitochondrial import inner membrane translocase, subunit Tim17/22
GSPATG00001602001	0.237119	0.000229144	NA	NA	Mitochondrial carrier protein	no	yes	Repression	Mitochondrial substrate carrier
GSPATG00018841001	0.23083	1.54689e-06	NA	NA	Homospermidine synthase	no	yes	Repression	Oxidoreductase, N-terminal , Homospermidine synthase , NAD(P)-binding
GSPATG00035539001	0.229275	3.01707e-07	NA	NA	Mitochondrial carrier protein	no	yes	Repression	Mitochondrial substrate carrier
GSPATG00019457001	0.213022	4.55844e-06	NA	NA	Sterol desaturase family protein	no	yes	Repression
GSPATG00023198001	0.212749	2.62992e-07	NA	NA	Mitochondrial carrier protein	no	yes	Repression	Mitochondrial substrate carrier , Mitochondrial carrier protein
GSPATG00009627001	0.206931	1.75981e-07	NA	NA	Nucleotidyltransferase domain containing protein	no	yes	Repression	Nucleotidyltransferase
GSPATG00009763001	0.205217	4.39502e-11	NA	NA	Peptidase M16 inactive domain containing protein	no	yes	Repression	Peptidase M16, C-terminal , Peptidase M16, core , Metalloenzyme, LuxS/M16 peptidase-like, metal-binding , Peptidase M16, N-terminal , Peptidase M16C associated
GSPATG00017542001	0.196536	1.24541e-08	NA	NA	DnaJ C-terminal region family protein	no	yes	Repression	Heat shock protein DnaJ, cysteine-rich region , Heat shock protein DnaJ, N-terminal , Chaperone DnaJ, C-terminal , Heat shock protein DnaJ , HSP40/DnaJ peptide-binding , Molecular chaperone, heat shock protein, Hsp40, DnaJ
GSPATG00003557001	0.195634	0.000103736	4	NA	Major Facilitator Superfamily protein	no	yes	Repression	Major facilitator superfamily MFS-1 , MFS general substrate transporter
GSPATG00025761001	0.182333	5.50232e-07	NA	NA	Mitochondrial carrier protein	no	yes	Repression	Mitochondrial substrate carrier , Mitochondrial carrier protein
GSPATG00009686001	0.177204	4.70473e-13	NA	NA	ABC1 family protein	no	yes	Repression	ABC-1 , Protein kinase-like
GSPATG00025821001	0.175336	1.11153e-10	NA	NA	Putative uncharacterized protein	no	yes	Repression
GSPATG00003772001	0.167376	4.17464e-09	NA	NA	Kinesin	no	yes	Repression	Cytochrome C oxidase copper chaperone
GSPATG00029592001	0.142406	0.000271105	NA	NA	Inosine-uridine nucleoside N-ribohydrolase	no	yes	Repression	N-acetyltransferase
GSPATG00036884001	0.128706	5.16088e-08	NA	NA	Uncharacterized protein	no	yes	Repression	Protein of unknown function DUF1772, fungi
GSPATG00034149001	0.110475	8.42252e-12	NA	NA	Uncharacterized protein	no	yes	Repression	Protein of unknown function DUF1772, fungi
GSPATG00032342001	0.0282751	2.24163e-16	4	NA	Zinc-binding dehydrogenase family protein	yes	yes	Repression	Alcohol dehydrogenase superfamily, zinc-containing , GroES-like , Alcohol dehydrogenase, zinc-binding , Alcohol dehydrogenase GroES-like , NAD(P)-binding

## Sheet: Feuil3
ID	FC_MKS2_CTL_RNAseq	PVALUE_MKS2_CTL_RNAseq	NB_CILIARY_EVIDENCE	NB_PEP_YANO	ANNOTATION	ciliary_proteome_att	reciliation_transcriptome_significant_att	reciliation_transcriptome_cluster_att	interpro_desc_terms
GSPATG00006065001	40.5917	4.78857e-58	4	NA	N-ethylmaleimide-sensitive factor	no	no	No_cluster	AAA+ ATPase, core , AAA ATPase, core , AAA ATPase, conserved site , Aspartate decarboxylase-like fold
GSPATG00037229001	15.5023	2.36661e-21	NA	10		yes	no	No_cluster
GSPATG00015059001	10.6431	3.58656e-16	4	NA	Uncharacterized protein	no	no	No_cluster	Peptidase M12A, astacin , Zinc finger, N-recognin , Peptidase, metallopeptidases , Zinc finger, N-recognin, metazoa
GSPATG00001493001	8.83191	6.41913e-07	NA	NA	Uncharacterized protein	yes	no	No_cluster
GSPATG00017053001	7.96251	4.40149e-11	6	NA	Putative uncharacterized protein	no	no	No_cluster
GSPATG00001842001	7.91635	6.09781e-16	NA	NA		yes	no	No_cluster
GSPATG00022318001	6.46152	5.26837e-07	NA	NA		yes	no	No_cluster
GSPATG00011281001	6.44644	3.8055e-19	5	NA	Putative uncharacterized protein	yes	no	No_cluster
GSPATG00006646001	6.16764	1.47789e-05	5	NA	Tryptophan 5-hydroxylase 1	no	no	No_cluster	Aromatic amino acid hydroxylase
GSPATG00023088001	5.80028	5.5137e-17	4	NA	Major Facilitator Superfamily protein	no	no	No_cluster	Major facilitator superfamily MFS-1 , MFS general substrate transporter
GSPATG00005626001	5.52505	8.46967e-19	NA	NA		yes	no	No_cluster
GSPATG00008440001	5.48956	1.96078e-17	4	NA	Uncharacterized protein	yes	no	No_cluster
GSPATG00006745001	5.25429	1.60284e-16	14	NA	Putative uncharacterized protein	yes	no	No_cluster
GSPATG00006514001	5.06052	8.98827e-15	4	NA	Putative uncharacterized protein	no	no	No_cluster
GSPATG00025516001	5.04558	3.97841e-05	NA	3		yes	no	No_cluster
GSPATG00028738001	4.93826	8.24963e-10	16	NA	Meiosis-specific nuclear structural protein 1	yes	no	No_cluster
GSPATG00035273001	4.87461	1.60913e-07	6	3	Protein kinase domain protein	yes	no	No_cluster	Cyclic nucleotide-binding , Protein kinase, core , Tyrosine protein kinase , Serine/threonine protein kinase , cAMP/cGMP-dependent protein kinase , Serine/threonine protein kinase, active site , Protein kinase-like , RmlC-like jelly roll fold , Protein kinase ATP binding, conserved site , Serine/threonine protein kinase-related
GSPATG00026594001	4.85796	1.02446e-05	8	NA	Fructose-bisphosphate aldolase	yes	no	No_cluster	Fructose-bisphosphate aldolase, class-I , Aldolase-type TIM barrel
GSPATG00019228001	4.75663	6.38166e-08	NA	NA	Putative uncharacterized protein	yes	no	No_cluster
GSPATG00029247001	4.70074	4.73026e-07	NA	2	Putative uncharacterized protein	no	no	No_cluster	Carbonic anhydrase, eukaryotic
GSPATG00010493001	4.65572	2.73922e-13	5	NA	Putative uncharacterized protein	no	no	No_cluster
GSPATG00018268001	4.64753	6.95073e-05	NA	NA	Putative uncharacterized protein	yes	no	No_cluster
GSPATG00001678001	4.51893	1.82417e-12	NA	NA	Putative uncharacterized protein	yes	no	No_cluster
GSPATG00033060001	4.42928	3.35365e-12	5	NA	Putative uncharacterized protein	no	no	No_cluster	Armadillo-type fold
GSPATG00017128001	4.32202	6.56514e-09	NA	NA	SelT/selW/selH selenoprotein domain containing protein	yes	no	No_cluster
GSPATG00002702001	4.31636	1.02526e-09	NA	NA	Dynein heavy chain family protein	yes	no	No_cluster	Dynein heavy chain, N-terminal region 1
GSPATG00013850001	4.2253	2.55119e-09	4	2	IPT/TIG domain containing protein	no	no	No_cluster	Cell surface receptor IPT/TIG , Galactose-binding like , Concanavalin A-like lectin/glucanase , Pectin lyase fold/virulence factor , Immunoglobulin E-set
GSPATG00016597001	4.17468	3.44913e-05	NA	NA		yes	no	No_cluster
GSPATG00020070001	4.09423	4.38309e-15	10	NA	Putative uncharacterized protein (Fragment)	yes	no	No_cluster
GSPATG00000076001	4.03674	1.8122e-09	NA	4	Putative uncharacterized protein	yes	no	No_cluster
GSPATG00024116001	4.01389	6.56575e-10	NA	NA	Putative uncharacterized protein	yes	no	No_cluster
GSPATG00016639001	3.99715	7.73823e-09	NA	NA		yes	no	No_cluster
GSPATG00035208001	3.99689	9.13997e-15	NA	NA	Uncharacterized protein	yes	no	No_cluster	Concanavalin A-like lectin/glucanase
GSPATG00013199001	3.99401	2.55272e-09	17	NA	Transcription factor iib	yes	no	No_cluster	Protein of unknown function DUF667
GSPATG00023457001	3.944	5.83646e-12	NA	NA	Putative uncharacterized protein	yes	no	No_cluster
GSPATG00038356001	3.94233	2.03276e-12	NA	NA	Putative uncharacterized protein	yes	no	No_cluster
GSPATG00007860001	3.9149	1.20359e-06	NA	NA	Protein kinase domain containing protein	yes	no	No_cluster	Protein kinase, core , Tyrosine protein kinase , Calcium-binding EF-hand , Serine/threonine protein kinase , Serine/threonine protein kinase, active site , Protein kinase-like , EF-Hand type , Protein kinase ATP binding, conserved site , Serine/threonine protein kinase-related
GSPATG00001756001	3.90367	8.61881e-07	NA	NA	Enolase	yes	no	No_cluster	Enolase
GSPATG00013405001	3.8734	6.60721e-05	4	NA	Putative uncharacterized protein	yes	no	No_cluster	Calcium-binding EF-hand , EF-Hand type
GSPATG00001339001	3.8704	5.92301e-11	NA	NA	Dynein heavy chain family protein	yes	no	No_cluster	Prefoldin , ATPase associated with various cellular activities, AAA-5 , Dynein heavy chain, N-terminal region 1 , Dynein heavy chain, N-terminal region 2
GSPATG00035844001	3.84787	7.40009e-13	16	NA	Trichohyalin	yes	no	No_cluster
GSPATG00006688001	3.84764	8.49443e-05	NA	NA	Dynein light chain 8-like C	yes	no	No_cluster	Dynein light chain, type 1 and 2
GSPATG00028906001	3.84161	2.16715e-12	15	NA	Trichohyalin	yes	no	No_cluster
GSPATG00002563001	3.83757	1.17691e-06	NA	NA	Uncharacterized protein	yes	no	No_cluster
GSPATG00023382001	3.81924	1.05775e-11	NA	NA	Putative uncharacterized protein	yes	no	No_cluster	Adenylate kinase , Adenylate/cytidine kinase, N-terminal
GSPATG00016333001	3.81891	0.000449235	15	NA	Uncharacterized protein	yes	no	No_cluster
GSPATG00010199001	3.81756	1.36233e-06	NA	NA		yes	no	No_cluster
GSPATG00025645001	3.81291	0.000347912	10	NA	Cyclic nucleotide-binding domain containing protein	yes	no	No_cluster	Cyclic nucleotide-binding , cAMP/cGMP-dependent protein kinase , cAMP-dependent protein kinase, regulatory subunit, type I/II alpha/beta , cAMP-dependent protein kinase regulatory subunit , RmlC-like jelly roll fold
GSPATG00021467001	3.76061	1.03958e-12	NA	NA	Putative uncharacterized protein	yes	no	No_cluster
GSPATG00001261001	3.75572	1.39037e-05	NA	NA	Putative uncharacterized protein	yes	no	No_cluster
GSPATG00019289001	3.74596	2.48365e-10	NA	NA	Uncharacterized protein	yes	no	No_cluster	Universal stress protein (Usp) , UspA , Rossmann-like alpha/beta/alpha sandwich fold
GSPATG00024033001	3.73174	3.91711e-12	4	NA	Putative uncharacterized protein (Fragment)	no	no	No_cluster
GSPATG00020973001	3.71327	5.58185e-10	NA	NA	Uncharacterized protein	yes	no	No_cluster	WD40 repeat-like
GSPATG00013149001	3.70507	1.85285e-13	NA	NA	Putative uncharacterized protein	yes	no	No_cluster
GSPATG00011827001	3.69568	4.22574e-11	NA	NA	Putative uncharacterized protein	yes	no	No_cluster
GSPATG00014893001	3.67157	6.10657e-17	NA	NA		yes	no	No_cluster
GSPATG00010989001	3.66567	1.27023e-07	NA	NA	Putative uncharacterized protein	yes	no	No_cluster
GSPATG00020131001	3.6347	2.17644e-12	NA	NA	Putative uncharacterized protein	yes	no	No_cluster	Armadillo-type fold
GSPATG00027209001	3.62175	3.62548e-08	NA	NA	Putative uncharacterized protein	yes	no	No_cluster
GSPATG00010591001	3.62053	0.000225313	NA	NA	Cyclic nucleotide-binding domain containing protein	yes	no	No_cluster	Cyclic nucleotide-binding , cAMP/cGMP-dependent protein kinase , RmlC-like jelly roll fold
GSPATG00038092001	3.60041	3.59449e-16	NA	NA		yes	no	No_cluster
GSPATG00022158001	3.58196	2.45678e-14	NA	NA		yes	no	No_cluster
GSPATG00013701001	3.57902	1.17863e-05	NA	NA	Putative uncharacterized protein	yes	no	No_cluster
GSPATG00018931001	3.54756	0.00192757	6	NA	IQ calmodulin-binding motif family protein	no	no	No_cluster	IQ calmodulin-binding region
GSPATG00022541001	3.54225	1.77288e-06	8	NA	Putative uncharacterized protein	yes	no	No_cluster
GSPATG00016251001	3.5399	1.35161e-06	NA	NA	Dynein heavy chain 3	yes	no	No_cluster	Protein-tyrosine phosphatase, dual specificity , Protein-tyrosine phosphatase , Dynein heavy chain, N-terminal region 2 , Protein-tyrosine phosphatase, active site
GSPATG00020365001	3.52075	0.000220125	7	NA	Uncharacterized protein	yes	no	No_cluster	Tctex-1
GSPATG00026609001	3.50966	1.58001e-10	NA	NA	Microtubule-associated protein 1A	yes	no	No_cluster
GSPATG00007361001	3.49099	9.32393e-09	11	NA	Putative uncharacterized protein	yes	no	No_cluster
GSPATG00013856001	3.44765	9.26289e-16	NA	NA		yes	no	No_cluster
GSPATG00019678001	3.4387	6.12798e-07	8	NA	Putative uncharacterized protein	yes	no	No_cluster
GSPATG00034425001	3.43699	1.42976e-06	NA	NA		yes	no	No_cluster
GSPATG00035604001	3.43046	1.44709e-10	4	NA	Putative uncharacterized protein	yes	no	No_cluster	PapD-like
GSPATG00036897001	3.42128	6.0067e-07	NA	NA		yes	no	No_cluster
GSPATG00019275001	3.41983	8.63292e-09	NA	NA	Dynein heavy chain family protein	yes	no	No_cluster	Beta-catenin-interacting ICAT , ATPase associated with various cellular activities, AAA-5 , Dynein heavy chain, N-terminal region 2
GSPATG00008205001	3.41412	1.00487e-07	NA	NA	Putative uncharacterized protein	yes	no	No_cluster
GSPATG00009840001	3.41176	6.78805e-10	NA	NA	Uncharacterized protein	yes	no	No_cluster
GSPATG00021536001	3.39826	1.55574e-09	10	NA	Putative uncharacterized protein	yes	no	No_cluster	WD40 repeat , WD40 repeat-like , WD40/YVTN repeat-like
GSPATG00038994001	3.39565	1.5572e-05	NA	NA	Dynein heavy chain family protein	yes	no	No_cluster	Dynein heavy chain, N-terminal region 2
GSPATG00006789001	3.39085	1.12294e-05	NA	NA		yes	no	No_cluster
GSPATG00013064001	3.38644	2.68619e-12	NA	NA		yes	no	No_cluster
GSPATG00005514001	3.38418	6.72439e-07	NA	NA	Putative uncharacterized protein	yes	no	No_cluster
GSPATG00001049001	3.36185	1.40249e-06	NA	NA	EF hand family protein	yes	no	No_cluster	Calcium-binding EF-hand , EF-Hand type
GSPATG00009816001	3.34775	0.000108403	5	NA	IQ calmodulin-binding motif family protein	no	no	No_cluster	IQ calmodulin-binding region
GSPATG00004448001	3.33276	3.85977e-07	NA	NA	Putative uncharacterized protein	yes	no	No_cluster
GSPATG00030778001	3.32744	1.09318e-08	NA	NA	Putative uncharacterized protein	yes	no	No_cluster
GSPATG00007532001	3.3266	1.72319e-13	NA	NA		yes	no	No_cluster
GSPATG00035606001	3.31243	0.000173848	NA	NA	Putative uncharacterized protein	yes	no	No_cluster
GSPATG00026127001	3.30075	7.61642e-05	NA	NA		yes	no	No_cluster
GSPATG00024668001	3.29814	2.74732e-06	NA	NA	Putative uncharacterized protein	yes	no	No_cluster
GSPATG00015192001	3.2922	2.32514e-13	NA	NA		yes	no	No_cluster
GSPATG00007876001	3.29145	4.83954e-05	NA	NA		yes	no	No_cluster
GSPATG00030783001	3.28955	2.0572e-05	NA	NA	Putative uncharacterized protein	yes	no	No_cluster
GSPATG00001509001	3.28732	4.69813e-06	NA	4	Calcium-release channel IV-3b	no	no	No_cluster	MIR , Ion transport
GSPATG00009589001	3.28141	2.08653e-09	4	NA	Putative uncharacterized protein (Fragment)	yes	no	No_cluster
GSPATG00005146001	3.27937	2.00981e-07	11	NA	Putative uncharacterized protein	yes	no	No_cluster
GSPATG00024226001	3.27646	3.76527e-06	5	NA	Ras-related protein Rab-7a	yes	no	No_cluster	Ras GTPase , Ran GTPase , RNA polymerase sigma factor 54, interaction , Ras small GTPase, Ras type , Ras small GTPase, Rho type , Ras small GTPase, Rab type , Small GTP-binding protein , Ras
GSPATG00023348001	3.27572	5.56324e-07	NA	NA	Putative uncharacterized protein	yes	no	No_cluster
GSPATG00002318001	3.2368	3.70726e-05	8	NA	EF hand family protein	yes	no	No_cluster	Calcium-binding EF-hand , EF-Hand type
GSPATG00017452001	3.22222	4.14777e-08	NA	NA	Dynein heavy chain family protein	yes	no	No_cluster	ATPase associated with various cellular activities, AAA-5 , Dynein heavy chain, N-terminal region 2
GSPATG00016784001	3.21669	1.02941e-05	NA	NA	Uncharacterized protein	yes	no	No_cluster	Calcium-binding EF-hand , EF-Hand type
GSPATG00035837001	3.21658	9.70726e-08	NA	NA	Uncharacterized protein	yes	no	No_cluster
GSPATG00008949001	3.21251	1.15843e-06	20	NA	Dynein light chain p28A	yes	no	No_cluster
GSPATG00017951001	3.2004	1.55056e-05	5	NA	Putative uncharacterized protein	yes	no	No_cluster
GSPATG00008354001	3.19158	7.77615e-11	NA	NA		yes	no	No_cluster
GSPATG00038674001	3.16434	4.85759e-09	NA	NA	Putative uncharacterized protein (Fragment)	yes	no	No_cluster	AAA+ ATPase, core , ATPase associated with various cellular activities, AAA-5 , Dynein heavy chain, N-terminal region 1 , Dynein heavy chain, N-terminal region 2
GSPATG00018698001	3.14894	6.59898e-08	14	NA	Outer arm dynein beta heavy chain	yes	no	No_cluster	AAA+ ATPase, core , Dynein heavy chain , ATPase associated with various cellular activities, AAA-5 , Dynein heavy chain, N-terminal region 1 , Dynein heavy chain, N-terminal region 2
GSPATG00020513001	3.14686	4.76275e-09	NA	NA	Putative uncharacterized protein	yes	no	No_cluster
GSPATG00017100001	3.13826	7.33758e-08	6	NA	Putative uncharacterized protein	no	no	No_cluster
GSPATG00006539001	3.13551	4.00364e-07	4	NA	Uncharacterized protein	yes	no	No_cluster
GSPATG00026143001	3.13236	2.82582e-08	NA	NA	Dynein heavy chain family protein	yes	no	No_cluster	Dynein heavy chain, N-terminal region 2
GSPATG00011645001	3.12945	2.12855e-08	NA	NA	Putative uncharacterized protein	yes	no	No_cluster	Filamin/ABP280 repeat , Translin , Cell surface receptor IPT/TIG , Kelch repeat type 1 , Galactose oxidase/kelch, beta-propeller , Dynein heavy chain, N-terminal region 2 , Immunoglobulin E-set , Histone H4 acetyltransferase, NuA4 complex, Eaf6 , Kelch-type beta propeller
GSPATG00001767001	3.12149	6.58358e-07	NA	NA	Dynein heavy chain family protein	yes	no	No_cluster	Dynein heavy chain, N-terminal region 2
GSPATG00014949001	3.1117	0.000658929	NA	NA	Putative uncharacterized protein	yes	no	No_cluster
GSPATG00017907001	3.09495	3.20375e-09	NA	NA		yes	no	No_cluster
GSPATG00026013001	3.0926	4.72593e-05	NA	NA	Putative uncharacterized protein	yes	no	No_cluster
GSPATG00008111001	3.09217	4.95961e-10	NA	NA	Dynein heavy chain family protein	yes	no	No_cluster	ATPase associated with various cellular activities, AAA-5 , Dynein heavy chain, N-terminal region 2
GSPATG00019951001	3.09051	5.1859e-06	NA	NA	Uncharacterized protein	yes	no	No_cluster
GSPATG00012215001	3.06599	0.00011689	NA	NA	Uncharacterized protein	yes	no	No_cluster
GSPATG00029756001	3.05262	0.00735689	NA	NA	Putative uncharacterized protein	yes	no	No_cluster
GSPATG00030552001	3.02647	3.41315e-05	NA	NA	Putative uncharacterized protein	yes	no	No_cluster
GSPATG00017356001	3.01391	2.04368e-05	6	NA	Cyclin-dependent kinase-like 5	no	no	No_cluster	Protein kinase, core , Tyrosine protein kinase , Serine/threonine protein kinase , Serine/threonine protein kinase, active site , Protein kinase-like , Protein kinase ATP binding, conserved site , Serine/threonine protein kinase-related
GSPATG00008152001	3.01141	6.80812e-05	NA	NA		yes	no	No_cluster
GSPATG00022312001	3.00693	1.42515e-06	10	NA	Putative uncharacterized protein (Fragment)	yes	no	No_cluster
GSPATG00004495001	2.99142	0.000122683	NA	NA	Cation channel family protein	yes	no	No_cluster	Ras small GTPase, Ras type , Ras small GTPase, Rho type , Ras small GTPase, Rab type , Small GTP-binding protein , Miro-like
GSPATG00028441001	2.98098	0.000182421	7	NA	Putative uncharacterized protein	yes	no	No_cluster
GSPATG00014762001	2.96488	0.000439235	9	NA	Leucine Rich Repeat family protein	yes	no	No_cluster	Leucine-rich repeat
GSPATG00035528001	2.96202	8.44657e-07	NA	NA	Putative uncharacterized protein	yes	no	No_cluster	Calcium-binding EF-hand , EF-Hand type
GSPATG00023008001	2.95565	1.03612e-05	NA	NA	EF hand family protein	yes	no	No_cluster	Calcium-binding EF-hand , EF-Hand type
GSPATG00032787001	2.95539	1.18353e-08	9	NA	Putative uncharacterized protein	yes	no	No_cluster	Transglutaminase, C-terminal , PapD-like , Calponin-homology
GSPATG00032763001	2.95272	0.000221423	6	NA	Protein kinase domain containing protein	yes	no	No_cluster	Protein kinase, core , Tyrosine protein kinase , Serine/threonine protein kinase , Serine/threonine protein kinase, active site , Protein kinase-like , Serine/threonine protein kinase-related
GSPATG00013623001	2.94635	0.000223781	4	NA	Uncharacterized protein	yes	no	No_cluster	Thioredoxin-related , Thioredoxin fold , Thioredoxin-like fold , Thioredoxin domain , Thioredoxin family
GSPATG00001783001	2.93088	5.57921e-08	NA	NA	Uncharacterized protein	yes	no	No_cluster
GSPATG00029951001	2.90027	4.10706e-06	NA	NA	Dynein heavy chain family protein	yes	no	No_cluster	ATPase associated with various cellular activities, AAA-5 , Dynein heavy chain, N-terminal region 2
GSPATG00039221001	2.89774	1.84643e-05	NA	NA	Putative uncharacterized protein	yes	no	No_cluster
GSPATG00035236001	2.89731	2.35725e-05	5	NA	Putative uncharacterized protein	no	no	No_cluster
GSPATG00025161001	2.88857	2.78395e-05	NA	NA	Dynein heavy chain family protein	yes	no	No_cluster	AAA+ ATPase, core , t-SNARE , Dynein heavy chain, N-terminal region 2
GSPATG00005758001	2.88464	4.239e-07	NA	NA		yes	no	No_cluster
GSPATG00025191001	2.88168	0.00100015	8	NA	Putative uncharacterized protein	no	no	No_cluster	UvrB/UvrC protein , Galactose-binding like , Armadillo-type fold
GSPATG00002701001	2.8792	3.41147e-05	NA	NA	Dynein heavy chain family protein	yes	no	No_cluster	AAA+ ATPase, core , Prefoldin , ATPase associated with various cellular activities, AAA-5 , Dynein heavy chain, N-terminal region 2
GSPATG00028696001	2.8621	2.46469e-06	8	NA	Putative uncharacterized protein	yes	no	No_cluster
GSPATG00025543001	2.85532	9.5957e-08	NA	2	Putative uncharacterized protein	yes	no	No_cluster
GSPATG00010814001	2.85226	0.00142837	NA	NA	Putative uncharacterized protein	yes	no	No_cluster	Tetratricopeptide TPR-1 , Tetratricopeptide-like helical , Tetratricopeptide region
GSPATG00026926001	2.84906	5.56559e-05	8	NA	Putative uncharacterized protein	yes	no	No_cluster
GSPATG00029890001	2.84634	4.90599e-06	NA	NA		yes	no	No_cluster
GSPATG00001043001	2.83816	2.6399e-07	NA	NA		yes	no	No_cluster
GSPATG00029605001	2.82789	2.39477e-06	NA	NA	Kinesin motor domain containing protein	yes	no	No_cluster	Kinesin, motor region
GSPATG00013020001	2.81633	0.00217975	NA	NA		yes	no	No_cluster
GSPATG00025649001	2.81517	9.57376e-10	24	NA	Uncharacterized protein (Fragment)	yes	no	No_cluster	Tubulin , Alpha tubulin , Tubulin/FtsZ, GTPase , Tubulin/FtsZ, C-terminal
GSPATG00026652001	2.8113	8.02387e-07	NA	NA		yes	no	No_cluster
GSPATG00015845001	2.80373	0.000760814	NA	NA	Putative uncharacterized protein	yes	no	No_cluster
GSPATG00025913001	2.79996	2.45683e-05	NA	NA	Uncharacterized protein	yes	no	No_cluster	Chorismate mutase
GSPATG00006259001	2.7963	8.51546e-07	4	NA	Putative uncharacterized protein (Fragment)	yes	no	No_cluster
GSPATG00015631001	2.7924	0.000273964	NA	NA	Uncharacterized protein	yes	no	No_cluster
GSPATG00026151001	2.77301	1.12658e-07	NA	NA	Uncharacterized protein	yes	no	No_cluster	Zinc finger, B-box
GSPATG00005409001	2.77086	0.00250263	4	NA	Dynein light chain p28A	yes	no	No_cluster
GSPATG00019774001	2.77064	5.00828e-06	NA	NA	Putative uncharacterized protein	yes	no	No_cluster
GSPATG00023121001	2.76653	1.24543e-05	NA	NA		yes	no	No_cluster
GSPATG00029256001	2.76133	0.00010461	NA	NA	Uncharacterized protein	yes	no	No_cluster
GSPATG00013271001	2.75981	8.34036e-06	6	NA	Protein kinase domain containing protein	no	no	No_cluster	Protein kinase, core , Tyrosine protein kinase , Serine/threonine protein kinase , Serine/threonine protein kinase, active site , Protein kinase-like , Protein kinase ATP binding, conserved site , Serine/threonine protein kinase-related
GSPATG00018111001	2.75423	2.27419e-06	13	NA	Putative uncharacterized protein	yes	no	No_cluster	Adenylate kinase , Calponin-like actin-binding , Protein of unknown function DUF1042 , Calponin-homology
GSPATG00010538001	2.7464	1.8801e-05	NA	NA	Putative uncharacterized protein	yes	no	No_cluster	Armadillo-type fold
GSPATG00027056001	2.74101	5.61647e-06	4	NA		yes	no	No_cluster
GSPATG00011428001	2.7317	1.17384e-06	16	NA	Uncharacterized protein	yes	no	No_cluster
GSPATG00037040001	2.73042	3.59267e-05	7	NA	Uncharacterized protein	no	no	No_cluster
GSPATG00030101001	2.72784	0.00211948	NA	NA	Calmodulin 7-2	yes	no	No_cluster	Calcium-binding EF-hand , EF-Hand type
GSPATG00025296001	2.72456	9.37598e-07	20	NA	Dynein light chain p28A	yes	no	No_cluster
GSPATG00007861001	2.72223	0.000403027	NA	2	Protein kinase domain containing protein	no	no	No_cluster	Protein kinase, core , Tyrosine protein kinase , Calcium-binding EF-hand , Serine/threonine protein kinase , Serine/threonine protein kinase, active site , Protein kinase-like , EF-Hand type , Protein kinase ATP binding, conserved site , Serine/threonine protein kinase-related
GSPATG00001392001	2.72206	3.33688e-06	NA	NA	Putative uncharacterized protein	yes	no	No_cluster
GSPATG00022798001	2.72183	1.31203e-05	NA	NA	Protein kinase domain protein	yes	no	No_cluster
GSPATG00002494001	2.72072	0.000938104	NA	NA		yes	no	No_cluster
GSPATG00026459001	2.70943	1.59263e-05	NA	NA	Putative uncharacterized protein	yes	no	No_cluster
GSPATG00029426001	2.70612	3.08485e-05	14	NA	Putative uncharacterized protein (Fragment)	yes	no	No_cluster	Major sperm protein , PapD-like , WD40 repeat-like
GSPATG00036123001	2.70472	1.27016e-06	5	NA	Putative uncharacterized protein	yes	no	No_cluster	Armadillo-type fold
GSPATG00021916001	2.69576	0.00729452	10	NA	Cyclic nucleotide-binding domain containing protein	yes	no	No_cluster	Cyclic nucleotide-binding , cAMP/cGMP-dependent protein kinase , cAMP-dependent protein kinase, regulatory subunit, type I/II alpha/beta , cAMP-dependent protein kinase regulatory subunit , RmlC-like jelly roll fold
GSPATG00018081001	2.69321	6.73709e-06	7	NA	Putative uncharacterized protein	yes	no	No_cluster
GSPATG00031646001	2.69289	1.21321e-06	5	NA	Putative uncharacterized protein	yes	no	No_cluster
GSPATG00011724001	2.68378	2.20954e-07	9	NA	Putative uncharacterized protein	yes	no	No_cluster
GSPATG00012972001	2.68146	7.57021e-06	NA	NA	Uncharacterized protein	yes	no	No_cluster
GSPATG00026080001	2.6792	7.60905e-06	NA	NA	Adenylate kinase family protein	yes	no	No_cluster	Adenylate kinase
GSPATG00008861001	2.67145	6.59188e-06	NA	NA	EF hand family protein	yes	no	No_cluster	Calcium-binding EF-hand , EF-Hand type
GSPATG00038817001	2.6701	0.00683904	NA	NA	Dynein heavy chain family protein	yes	no	No_cluster	Dynein heavy chain, N-terminal region 2
GSPATG00010537001	2.66331	0.000521637	NA	NA	Putative uncharacterized protein	yes	no	No_cluster	Protein of unknown function DUF1042 , Calponin-homology
GSPATG00026651001	2.65115	6.78299e-07	NA	NA	TPR repeat protein	yes	no	No_cluster
GSPATG00004519001	2.64616	2.24407e-05	NA	NA	Dynein heavy chain family protein	yes	no	No_cluster	Dynein heavy chain, N-terminal region 2
GSPATG00007298001	2.63689	7.8306e-06	NA	3	Leucine-rich repeat-containing protein	yes	no	No_cluster	Leucine-rich repeat
GSPATG00012735001	2.63496	5.8973e-05	6	NA	Protein kinase domain containing protein	no	no	No_cluster	Protein kinase, core , Tyrosine protein kinase , Serine/threonine protein kinase , Serine/threonine protein kinase, active site , Protein kinase-like , Protein kinase ATP binding, conserved site , Serine/threonine protein kinase-related
GSPATG00006106001	2.63432	1.09691e-05	NA	NA	Dynein light chain 8-like D	yes	no	No_cluster	Dynein light chain, type 1 and 2
GSPATG00032873001	2.62928	0.00190899	11	NA	Cyclic nucleotide-binding domain containing protein	yes	no	No_cluster	Cyclic nucleotide-binding , cAMP/cGMP-dependent protein kinase , cAMP-dependent protein kinase, regulatory subunit, type I/II alpha/beta , cAMP-dependent protein kinase regulatory subunit , RmlC-like jelly roll fold
GSPATG00021585001	2.62148	9.22155e-05	NA	NA	Uncharacterized protein	yes	no	No_cluster	C2 calcium/lipid-binding region, CaLB
GSPATG00016920001	2.61859	0.00256606	NA	NA	Putative uncharacterized protein	yes	no	No_cluster
GSPATG00018575001	2.61471	0.000121381	NA	NA	Uncharacterized protein	yes	no	No_cluster
GSPATG00016922001	2.61231	0.000426124	14	NA	Dynein light chain 7A	yes	no	No_cluster	Dynein light chain-related , Dynein light chain, roadblock-type
GSPATG00037902001	2.61014	0.000458632	NA	NA	Putative uncharacterized protein	yes	no	No_cluster
GSPATG00001578001	2.60356	0.000478242	NA	NA		yes	no	No_cluster
GSPATG00019681001	2.60273	2.2376e-06	NA	NA	Putative uncharacterized protein	yes	no	No_cluster	Calponin-like actin-binding , Protein of unknown function DUF1042 , Armadillo-type fold , Calponin-homology
GSPATG00015333001	2.59602	1.03657e-06	10	NA	Putative uncharacterized protein	yes	no	No_cluster
GSPATG00031745001	2.59588	3.54575e-06	NA	NA	Short chain dehydrogenase	yes	no	No_cluster
GSPATG00012800001	2.59329	0.00459482	NA	NA		yes	no	No_cluster
GSPATG00022800001	2.59054	0.000465658	NA	NA	Putative uncharacterized protein	yes	no	No_cluster
GSPATG00022795001	2.58749	2.39936e-06	4	NA	Zinc carboxypeptidase family protein	no	no	No_cluster	Peptidase M14, carboxypeptidase A
GSPATG00026922001	2.58722	3.63599e-07	NA	NA	NA	yes	no	No_cluster	Tetratricopeptide TPR-1 , Sel1-like , Tetratricopeptide-like helical , Tetratricopeptide region , Tetratricopeptide TPR2
GSPATG00036831001	2.58641	3.53735e-07	23	NA	Putative uncharacterized protein (Fragment)	yes	no	No_cluster	Tubulin , Beta tubulin , Tubulin/FtsZ, GTPase , Tubulin/FtsZ, C-terminal
GSPATG00001340001	2.57994	1.67322e-05	NA	NA	Dynein heavy chain family protein	yes	no	No_cluster
GSPATG00013566001	2.57665	0.000271013	NA	NA	Putative uncharacterized protein	yes	no	No_cluster
GSPATG00011644001	2.56968	0.000711316	NA	NA	Putative uncharacterized protein	yes	no	No_cluster	AAA+ ATPase, core , Dynein heavy chain , tRNA-binding arm , ATPase associated with various cellular activities, AAA-5
GSPATG00031067001	2.56224	0.00533877	NA	NA		yes	no	No_cluster
GSPATG00032938001	2.55672	4.63838e-07	NA	NA	Putative uncharacterized protein	yes	no	No_cluster
GSPATG00000537001	2.54752	2.18074e-05	NA	NA	Putative uncharacterized protein	yes	no	No_cluster
GSPATG00024884001	2.54611	0.000541491	NA	NA		yes	no	No_cluster
GSPATG00035774001	2.53753	0.00462097	4	NA	Predicted protein	no	no	No_cluster
GSPATG00019349001	2.53437	3.32704e-06	NA	NA	Putative uncharacterized protein	yes	no	No_cluster
GSPATG00037793001	2.53405	0.000177752	9	NA	Uncharacterized protein	yes	no	No_cluster
GSPATG00023151001	2.53316	8.34314e-07	NA	NA	Radial spoke protein 3 containing protein	yes	no	No_cluster	Radial spoke 3
GSPATG00008213001	2.53297	0.000775965	4	NA	Progesterone immunomodulatory binding factor 1 : cep90	no	no	No_cluster	Beta-catenin-interacting ICAT
GSPATG00029950001	2.53165	0.000766843	NA	NA	Dynein heavy chain family protein	yes	no	No_cluster	ATPase associated with various cellular activities, AAA-5
GSPATG00017360001	2.53079	0.000140909	NA	NA		yes	no	No_cluster
GSPATG00008371001	2.52794	0.0033527	NA	NA	Protein kinase domain containing protein	yes	no	No_cluster	Protein kinase, core , Tyrosine protein kinase , Serine/threonine protein kinase , Protein kinase-like , Serine/threonine protein kinase-related
GSPATG00010540001	2.52136	3.79554e-05	7	NA	Putative uncharacterized protein	yes	no	No_cluster
GSPATG00030574001	2.52033	3.60679e-06	NA	NA	Putative uncharacterized protein	yes	no	No_cluster	Calcium-binding EF-hand
GSPATG00008239001	2.51679	1.57554e-05	10	NA	Putative uncharacterized protein	yes	no	No_cluster	Dynein heavy chain , WD40 repeat-like , ATPase associated with various cellular activities, AAA-5 , Dynein heavy chain, N-terminal region 2
GSPATG00006913001	2.51674	0.000278617	7	NA	Putative uncharacterized protein	yes	no	No_cluster
GSPATG00039564001	2.51161	0.000256044	5	NA	Radial spoke protein 3 containing protein	yes	no	No_cluster	Radial spoke 3
GSPATG00002915001	2.50837	1.20714e-05	NA	NA		yes	no	No_cluster
GSPATG00024465001	2.50824	0.0092605	5	NA	IQ calmodulin-binding motif family protein	no	no	No_cluster	IQ calmodulin-binding region
GSPATG00015430001	2.50213	0.00248887	NA	NA	Tpr repeat protein	yes	no	No_cluster	Tetratricopeptide TPR-1 , Tetratricopeptide-like helical , Tetratricopeptide region , Tetratricopeptide TPR2
GSPATG00026334001	2.4943	0.00114896	13	NA	Putative uncharacterized protein (Fragment)	yes	no	No_cluster
GSPATG00002296001	2.49345	2.04873e-06	14	NA	Putative uncharacterized protein	yes	no	No_cluster
GSPATG00002422001	2.48929	0.00308808	NA	NA	Uncharacterized protein	yes	no	No_cluster	Ubiquitin
GSPATG00008857001	2.48742	0.00131137	NA	NA		yes	no	No_cluster
GSPATG00017496001	2.4873	0.000201887	NA	NA	Putative uncharacterized protein (Fragment)	yes	no	No_cluster
GSPATG00006613001	2.48034	0.00187498	NA	NA	Putative uncharacterized protein	yes	no	No_cluster
GSPATG00028308001	2.47928	0.000103013	NA	NA	Putative uncharacterized protein (Fragment)	yes	no	No_cluster
GSPATG00029752001	2.47905	3.05893e-07	4	NA	Zinc carboxypeptidase family protein	no	no	No_cluster	Peptidase M14, carboxypeptidase A
GSPATG00011877001	2.47825	0.000211194	NA	NA	Putative uncharacterized protein	yes	no	No_cluster
GSPATG00018041001	2.47734	0.000373444	NA	NA	Putative uncharacterized protein	yes	no	No_cluster
GSPATG00017597001	2.47664	9.82867e-06	11	NA	Putative uncharacterized protein	yes	no	No_cluster
GSPATG00028456001	2.47462	4.65466e-05	13	NA	Putative uncharacterized protein	yes	no	No_cluster	Adenylate kinase , Adenylate kinase, zinc-finger lid region
GSPATG00035008001	2.47249	1.231e-05	NA	NA	Putative uncharacterized protein (Fragment)	yes	no	No_cluster
GSPATG00002534001	2.45908	2.31484e-05	NA	NA	Putative uncharacterized protein	yes	no	No_cluster	Dpy-30 , NAD(P)-binding
GSPATG00026552001	2.44669	1.58983e-06	NA	NA	Tetrameric potassium-selective cyclic nucleotide gated channel	yes	no	No_cluster	Cyclic nucleotide-binding , Dpy-30 , Ion transport 2 , RmlC-like jelly roll fold
GSPATG00030884001	2.44216	9.2808e-07	NA	NA	Uncharacterized protein (Fragment)	yes	no	No_cluster	Tubulin , Alpha tubulin , Tubulin/FtsZ, GTPase , Tubulin/FtsZ, C-terminal
GSPATG00033525001	2.4408	0.00447649	NA	NA		yes	no	No_cluster
GSPATG00025993001	2.43484	7.80388e-06	4	NA	Putative uncharacterized protein	no	no	No_cluster	Armadillo-type fold
GSPATG00010760001	2.43439	2.76014e-05	NA	NA	Putative uncharacterized protein	yes	no	No_cluster	Calcium-binding EF-hand
GSPATG00027813001	2.43335	3.3761e-05	NA	NA		yes	no	No_cluster
GSPATG00031049001	2.43199	0.000274139	NA	NA	Putative uncharacterized protein	yes	no	No_cluster
GSPATG00019219001	2.43083	4.22054e-05	NA	NA	Dynein heavy chain family protein	yes	no	No_cluster	Ferritin/ribonucleotide reductase-like , Dynein heavy chain, N-terminal region 2
GSPATG00008575001	2.42512	2.74732e-06	25	NA	Uncharacterized protein	yes	no	No_cluster	Armadillo-type fold
GSPATG00012999001	2.41946	0.000197882	NA	NA	Putative uncharacterized protein	yes	no	No_cluster
GSPATG00009131001	2.41065	0.00398279	NA	NA	G surface protein	yes	no	No_cluster
GSPATG00001410001	2.40613	0.00659597	11	NA	Coiled-coil domain-containing protein 146	yes	no	No_cluster	Prefoldin
GSPATG00004460001	2.40463	3.46791e-06	7	NA	Putative uncharacterized protein	yes	no	No_cluster	Major sperm protein , PapD-like
GSPATG00029703001	2.40155	0.00021221	NA	NA	Putative uncharacterized protein	yes	no	No_cluster	RIB43A
GSPATG00011524001	2.40125	0.000147925	8	NA	Putative uncharacterized protein	yes	no	No_cluster
GSPATG00028725001	2.39768	0.000147724	NA	NA	Putative uncharacterized protein	yes	no	No_cluster
GSPATG00001020001	2.39071	0.000465952	8	NA	Radial spoke head 1 homolog	yes	no	No_cluster	MORN motif
GSPATG00031087001	2.38943	1.36011e-05	NA	NA	START domain-containing protein	yes	no	No_cluster	Lipid-binding START
GSPATG00023391001	2.3888	0.00469262	NA	NA	Protein kinase domain containing protein	yes	no	No_cluster	Protein kinase, core , Tyrosine protein kinase , Calcium-binding EF-hand , Serine/threonine protein kinase , Serine/threonine protein kinase, active site , Protein kinase-like , EF-Hand type , Protein kinase ATP binding, conserved site , Serine/threonine protein kinase-related
GSPATG00036801001	2.38609	0.000325868	8	NA	Uncharacterized protein	yes	no	No_cluster	PapD-like , Calponin-homology
GSPATG00002209001	2.38405	0.00368572	NA	NA	TPR Domain containing protein	yes	no	No_cluster	Tetratricopeptide TPR-1 , Tetratricopeptide-like helical , Tetratricopeptide region , Tetratricopeptide TPR2
GSPATG00036726001	2.37815	0.000234733	NA	NA	Putative uncharacterized protein	yes	no	No_cluster
GSPATG00026569001	2.37791	2.22883e-05	6	NA	Radial spoke protein 3 containing protein	yes	no	No_cluster	Radial spoke 3
GSPATG00032316001	2.37036	0.000328478	6	NA	Uncharacterized protein	no	no	No_cluster	Major sperm protein , Calponin-like actin-binding , PapD-like , Calponin-homology
GSPATG00021912001	2.36789	1.37962e-06	NA	NA	Uncharacterized protein (Fragment)	yes	no	No_cluster	Tubulin , Alpha tubulin , Tubulin/FtsZ, GTPase , Tubulin/FtsZ, C-terminal
GSPATG00016562001	2.3647	0.000121677	6	NA	Uncharacterized protein	no	no	No_cluster
GSPATG00035498001	2.35752	1.25855e-06	NA	NA	Putative uncharacterized protein	yes	no	No_cluster
GSPATG00006048001	2.35201	1.29882e-05	4	NA		no	no	No_cluster	Allergen V5/Tpx-1 related , SCP-like extracellular
GSPATG00009775001	2.34915	6.05673e-05	17	NA	Uncharacterized protein	yes	no	No_cluster
GSPATG00030885001	2.34281	8.55083e-06	NA	NA	Uncharacterized protein (Fragment)	yes	no	No_cluster	Tubulin , Alpha tubulin , Tubulin/FtsZ, GTPase
GSPATG00031363001	2.34281	0.00283385	NA	NA	Calmodulin 7-1	yes	no	No_cluster	Calcium-binding EF-hand , EF-Hand type
GSPATG00010710001	2.33918	8.45602e-06	NA	NA	Putative uncharacterized protein	yes	no	No_cluster	Leucine-rich repeat , C2 calcium/lipid-binding region, CaLB
GSPATG00019008001	2.33894	0.00267657	NA	NA	Uncharacterized protein	yes	no	No_cluster
GSPATG00015638001	2.33865	6.60721e-05	7	NA	Dynein heavy chain family protein	yes	no	No_cluster	AAA+ ATPase, core , Dynein heavy chain , ATPase associated with various cellular activities, AAA-5 , Dynein heavy chain, N-terminal region 1 , Dynein heavy chain, N-terminal region 2
GSPATG00016222001	2.33636	0.000197348	NA	NA	Uncharacterized protein	yes	no	No_cluster	Inorganic pyrophosphatase , Concanavalin A-like lectin/glucanase
GSPATG00031327001	2.33506	0.000167045	12	NA	Putative uncharacterized protein	yes	no	No_cluster	Cyclic nucleotide-binding , cAMP/cGMP-dependent protein kinase , cAMP-dependent protein kinase, regulatory subunit, type I/II alpha/beta , cAMP-dependent protein kinase regulatory subunit , RmlC-like jelly roll fold
GSPATG00035775001	2.32942	0.000577958	4	NA	N-acylethanolamine-hydrolyzing acid amidase	no	no	No_cluster	Choloylglycine hydrolase
GSPATG00021361001	2.32516	1.8801e-05	23	NA	Putative uncharacterized protein (Fragment)	yes	no	No_cluster	Tubulin , Beta tubulin , Tubulin/FtsZ, GTPase , Tubulin/FtsZ, C-terminal
GSPATG00034001001	2.32196	0.000601431	NA	NA		yes	no	No_cluster
GSPATG00028286001	2.31976	0.000754618	NA	NA		yes	no	No_cluster
GSPATG00004588001	2.31933	0.00853853	NA	NA	Uncharacterized protein	yes	no	No_cluster
GSPATG00028211001	2.31808	0.000252774	NA	NA	Putative uncharacterized protein	yes	no	No_cluster
GSPATG00020765001	2.31511	2.35802e-05	26	NA	Uncharacterized protein (Fragment)	yes	no	No_cluster	Tubulin , Alpha tubulin , Tubulin/FtsZ, GTPase , Tubulin/FtsZ, C-terminal
GSPATG00028962001	2.31226	0.000992206	6	NA	Uncharacterized protein	yes	no	No_cluster
GSPATG00011802001	2.31048	0.000171595	NA	NA		yes	no	No_cluster
GSPATG00024637001	2.30249	0.000727288	NA	NA	Uncharacterized protein	yes	no	No_cluster
GSPATG00024272001	2.30088	0.000256955	NA	NA	156D suface antigen	yes	no	No_cluster	Chitin binding protein, peritrophin-A , Paramecium surface antigen , Protease inhibitor I8, cysteine-rich trypsin inhibitor-like , Plexin/semaphorin/integrin , Plexin-like fold
GSPATG00021427001	2.29797	0.0070749	NA	NA	Dynein heavy chain family protein	yes	no	No_cluster	AAA+ ATPase, core , ATPase associated with various cellular activities, AAA-5 , Dynein heavy chain, N-terminal region 1 , Dynein heavy chain, N-terminal region 2
GSPATG00037772001	2.29656	0.000214306	4	NA	CAP-Lyc-1	no	no	No_cluster	Allergen V5/Tpx-1 related , SCP-like extracellular
GSPATG00014626001	2.29572	0.00652339	NA	NA	Putative uncharacterized protein	yes	no	No_cluster
GSPATG00009869001	2.29499	3.79891e-06	NA	NA		yes	no	No_cluster
GSPATG00026348001	2.29228	0.000298289	NA	NA	Uncharacterized protein	yes	no	No_cluster
GSPATG00008473001	2.28541	0.000155804	NA	NA		yes	no	No_cluster
GSPATG00011383001	2.27785	0.00752735	5	NA	Putative uncharacterized protein	yes	no	No_cluster
GSPATG00018602001	2.27732	0.00176324	NA	NA	Putative uncharacterized protein (Fragment)	yes	no	No_cluster
GSPATG00003044001	2.27157	2.7303e-05	NA	NA	Putative uncharacterized protein	yes	no	No_cluster
GSPATG00015880001	2.26942	0.000500925	NA	NA	Uncharacterized protein	yes	no	No_cluster
GSPATG00012440001	2.26758	1.58584e-05	4	NA	EF hand family protein	yes	no	No_cluster	Calcium-binding EF-hand , EF-Hand type
GSPATG00013006001	2.26719	0.000110152	NA	NA	Uncharacterized protein	yes	no	No_cluster
GSPATG00027208001	2.26295	0.00556198	NA	NA	EF hand family protein	yes	no	No_cluster	Calcium-binding EF-hand , EF-Hand type
GSPATG00007025001	2.26201	0.000392752	NA	NA	Uncharacterized protein	yes	no	No_cluster
GSPATG00024314001	2.26182	0.00213793	NA	NA	Dynein heavy chain family protein	yes	no	No_cluster	ATPase associated with various cellular activities, AAA-5 , Dynein heavy chain, N-terminal region 2
GSPATG00010285001	2.25148	0.00248871	NA	NA	Putative uncharacterized protein	yes	no	No_cluster
GSPATG00031432001	2.24965	0.00151821	NA	2	Uncharacterized protein	no	no	No_cluster	HECT
GSPATG00021077001	2.24952	0.000957137	NA	NA	Putative uncharacterized protein	yes	no	No_cluster	Protein of unknown function DUF1042 , Calponin-homology
GSPATG00006045001	2.24568	1.16291e-05	7	NA	Uncharacterized protein	yes	no	No_cluster
GSPATG00034540001	2.23417	0.000139265	NA	NA	Putative uncharacterized protein	yes	no	No_cluster	MORN motif
GSPATG00024683001	2.23119	0.00817238	NA	NA	Putative uncharacterized protein	yes	no	No_cluster	Dynein light chain, type 1 and 2
GSPATG00008392001	2.22422	4.82407e-05	NA	NA		yes	no	No_cluster	Ankyrin , Nucleic acid-binding, OB-fold-like
GSPATG00005869001	2.2211	0.000506861	NA	NA	Putative uncharacterized protein	yes	no	No_cluster	Calcium-binding EF-hand
GSPATG00013633001	2.21883	0.000503668	NA	NA	Putative uncharacterized protein	yes	no	No_cluster
GSPATG00038675001	2.21573	0.000578428	NA	NA	Putative uncharacterized protein (Fragment)	yes	no	No_cluster
GSPATG00001134001	2.21309	0.00141803	5	NA	Dpy-30 domain containing protein	no	no	No_cluster	Dpy-30
GSPATG00007837001	2.20696	0.000518737	11	NA	Putative uncharacterized protein	yes	no	No_cluster
GSPATG00038424001	2.20469	0.00637499	4	NA	Putative uncharacterized protein	yes	no	No_cluster	tRNA-binding arm
GSPATG00039183001	2.20091	0.00269499	6	NA	Putative uncharacterized protein	yes	no	No_cluster
GSPATG00017717001	2.19808	0.0051405	10	NA	Putative uncharacterized protein	no	no	No_cluster
GSPATG00035437001	2.19802	0.00766263	8	NA	AAEL003941-PA	no	no	No_cluster
GSPATG00002635001	2.19619	0.00179768	12	NA	Uncharacterized protein	yes	no	No_cluster	Prefoldin
GSPATG00019955001	2.19338	0.00497798	NA	NA	Uncharacterized protein	yes	no	No_cluster
GSPATG00032235001	2.19283	0.0020594	NA	NA	Rab-family small GTPase RabX33	yes	no	No_cluster
GSPATG00014332001	2.19277	0.00172155	NA	NA	Putative uncharacterized protein	yes	no	No_cluster
GSPATG00023682001	2.18278	0.000108523	NA	NA	Putative uncharacterized protein GLEAN_07571	yes	no	No_cluster	Glutathione S-transferase, N-terminal , Glutathione S-transferase, C-terminal-like , Thioredoxin fold , Thioredoxin-like fold
GSPATG00015123001	2.17209	0.00219426	NA	NA	Uncharacterized protein	yes	no	No_cluster
GSPATG00027867001	2.17095	0.00263853	4	NA	Putative uncharacterized protein	yes	no	No_cluster
GSPATG00009372001	2.16862	0.00095731	NA	NA	Uncharacterized protein	yes	no	No_cluster
GSPATG00011908001	2.16847	0.000166374	NA	NA	EF hand family protein	yes	no	No_cluster	Calcium-binding EF-hand , IHF-like DNA-binding , EF-Hand type
GSPATG00003295001	2.16442	0.00382988	NA	NA	Uncharacterized protein	yes	no	No_cluster	Armadillo-type fold
GSPATG00015080001	2.1642	0.00837084	NA	NA	EF hand family protein	yes	no	No_cluster	Calcium-binding EF-hand , EF-Hand type
GSPATG00009068001	2.16379	0.00623662	5	NA	Putative uncharacterized protein	no	no	No_cluster	UvrB/UvrC protein , Galactose-binding like , Armadillo-type fold
GSPATG00015882001	2.16072	0.000609243	5	NA	IQ calmodulin-binding motif family protein	no	no	No_cluster	IQ calmodulin-binding region
GSPATG00025755001	2.15903	0.000357908	NA	NA	Putative uncharacterized protein	yes	no	No_cluster
GSPATG00026602001	2.14688	0.0055455	NA	NA	Putative uncharacterized protein	yes	no	No_cluster	Tctex-1
GSPATG00026197001	2.13759	0.0034671	NA	NA	Putative uncharacterized protein	yes	no	No_cluster
GSPATG00025965001	2.13694	0.000698831	NA	NA	Dynein heavy chain family protein	yes	no	No_cluster	AAA+ ATPase, core , ATPase associated with various cellular activities, AAA-5
GSPATG00006647001	2.13296	0.00643833	4	NA	Zinc carboxypeptidase family protein	no	no	No_cluster	Peptidase M14, carboxypeptidase A
GSPATG00017602001	2.13288	0.000914683	NA	NA	Tryptophanyl-tRNA synthetase family protein	yes	no	No_cluster	Tryptophanyl-tRNA synthetase, class Ib
GSPATG00009387001	2.12934	0.00907536	NA	10	Calcium-release channel IV-3b	no	no	No_cluster	Sec1-like protein , MIR , Ion transport , Inositol 1,4,5-trisphosphate/ryanodine receptor , Ryanodine receptor-related
GSPATG00029765001	2.1274	0.000264215	9	NA	Putative uncharacterized protein	yes	no	No_cluster	WD40 repeat , WD40 repeat-like , WD40/YVTN repeat-like
GSPATG00016605001	2.12546	0.000330885	NA	NA	Uncharacterized protein	yes	no	No_cluster
GSPATG00007058001	2.12214	0.00587882	NA	NA	Uncharacterized protein	yes	no	No_cluster
GSPATG00031404001	2.11942	0.00630105	NA	NA		yes	no	No_cluster
GSPATG00005607001	2.11921	0.00453001	NA	NA	Uncharacterized protein	yes	no	No_cluster	Chitin binding protein, peritrophin-A , Paramecium surface antigen , Protease inhibitor I8, cysteine-rich trypsin inhibitor-like , Plexin/semaphorin/integrin , C-type lectin fold , Plexin-like fold
GSPATG00026540001	2.11646	0.00265129	4	NA	Putative uncharacterized protein	no	no	No_cluster
GSPATG00017521001	2.11348	0.00224802	6	NA	Leucine Rich Repeat family protein	yes	no	No_cluster	Leucine-rich repeat , Leucine-rich repeat, ribonuclease inhibitor subtype
GSPATG00023955001	2.1072	0.000462745	NA	NA	Putative uncharacterized protein	yes	no	No_cluster	Tctex-1
GSPATG00020769001	2.09674	9.08462e-05	10	NA	Cyclic nucleotide-binding domain containing protein	yes	no	No_cluster	Cyclic nucleotide-binding , cAMP/cGMP-dependent protein kinase , cAMP-dependent protein kinase, regulatory subunit, type I/II alpha/beta , cAMP-dependent protein kinase regulatory subunit , RmlC-like jelly roll fold
GSPATG00032013001	2.08624	0.00280896	4	NA	Iq motif aaa domain protein	no	no	No_cluster	IQ calmodulin-binding region , AAA ATPase, core
GSPATG00026873001	2.08427	0.00011496	8	NA	Putative uncharacterized protein	yes	no	No_cluster	Calcium-binding EF-hand , EF-Hand type
GSPATG00024229001	2.08344	0.00119959	5	NA	Rab gtpase	yes	no	No_cluster	Ras GTPase , Ran GTPase , RNA polymerase sigma factor 54, interaction , Ras small GTPase, Ras type , Ras small GTPase, Rho type , Ras small GTPase, Rab type , Small GTP-binding protein , Ras
GSPATG00019408001	2.08118	0.000688057	9	NA	Putative uncharacterized protein	yes	no	No_cluster	Prefoldin
GSPATG00010365001	2.08076	0.0054032	NA	NA		yes	no	No_cluster
GSPATG00008112001	2.07823	0.004842	NA	NA	Dynein heavy chain family protein	yes	no	No_cluster	Prefoldin
GSPATG00028421001	2.0753	0.00183891	NA	NA	Putative uncharacterized protein	yes	no	No_cluster
GSPATG00002328001	2.07382	0.00501772	5	NA	IQ calmodulin-binding motif family protein	no	no	No_cluster	IQ calmodulin-binding region
GSPATG00006134001	2.06867	0.00316084	NA	2	Uncharacterized protein	no	no	No_cluster	RNA recognition motif, RNP-1
GSPATG00030522001	2.06393	0.000572899	NA	NA	Uncharacterized protein	yes	no	No_cluster
GSPATG00036675001	2.062	0.00300655	NA	NA	Putative uncharacterized protein	yes	no	No_cluster
GSPATG00025250001	2.04964	0.00193957	NA	NA	Putative uncharacterized protein	yes	no	No_cluster
GSPATG00031126001	2.0485	0.0045716	NA	NA	Leucine Rich Repeat family protein	yes	no	No_cluster
GSPATG00034140001	2.04738	0.000699183	4	NA	Putative uncharacterized protein	yes	no	No_cluster	Region of unknown function DM10 , Protein of unknown function DUF1126
GSPATG00006222001	2.03783	0.0041963	4	NA	Fbox and MORN domain containing protein	no	no	No_cluster	MORN motif
GSPATG00024874001	2.03565	0.000879878	NA	NA	Girdin	yes	no	No_cluster
GSPATG00030564001	2.03547	2.48508e-05	7	NA	Putative uncharacterized protein	yes	no	No_cluster	WD40 repeat , Calcium-binding EF-hand , Peptidase S9A, oligopeptidase, N-terminal beta-propeller , HELP , WD40 repeat-like , EF-Hand type , WD40/YVTN repeat-like
GSPATG00007659001	2.03313	0.00232084	NA	NA	Putative uncharacterized protein	yes	no	No_cluster
GSPATG00027870001	2.03227	0.00392049	4	NA	Long flagella protein lf4	yes	no	No_cluster	Protein kinase, core , Tyrosine protein kinase , Serine/threonine protein kinase , Serine/threonine protein kinase, active site , Protein kinase-like , Serine/threonine protein kinase-related
GSPATG00002547001	2.02842	0.00459717	NA	NA	Leucine Rich Repeat family protein	yes	no	No_cluster	Leucine-rich repeat , Calcium-binding EF-hand
GSPATG00006169001	2.02345	0.000167045	5	NA	CGMP-dependent protein kinase 3-1	yes	no	No_cluster	Cyclic nucleotide-binding , Protein kinase, core , Tyrosine protein kinase , Serine/threonine protein kinase , cAMP/cGMP-dependent protein kinase , Serine/threonine protein kinase, active site , Protein kinase-like , RmlC-like jelly roll fold , Protein kinase ATP binding, conserved site , Serine/threonine protein kinase-related
GSPATG00018789001	2.01868	0.000137637	NA	NA	Putative uncharacterized protein	yes	no	No_cluster	WD40 repeat , Calcium-binding EF-hand , WD40 repeat-like , EF-Hand type , WD40/YVTN repeat-like
GSPATG00016011001	2.01418	0.0012331	NA	NA	Putative uncharacterized protein	yes	no	No_cluster
GSPATG00006874001	2.01367	0.000268699	NA	NA	Adenylate kinase family protein	yes	no	No_cluster	Adenylate kinase
GSPATG00038425001	2.01204	0.00746883	6	NA	Putative uncharacterized protein	yes	no	No_cluster	Dynein heavy chain
GSPATG00026501001	2.00747	0.00158207	4	NA	Protein kinase domain containing protein	no	no	No_cluster	Protein kinase, core , Tyrosine protein kinase , Serine/threonine protein kinase , Serine/threonine protein kinase, active site , Protein kinase-like , Protein kinase ATP binding, conserved site , Serine/threonine protein kinase-related
GSPATG00008516001	2.00668	0.00289497	9	NA	Uncharacterized protein	yes	no	No_cluster	ATP:guanido phosphotransferase , Glutamine synthetase/guanido kinase, catalytic region
GSPATG00034123001	0.494674	0.000281422	4	NA	Actin depolyrising factor 2	yes	no	No_cluster	Actin-binding, cofilin/tropomyosin type
GSPATG00006102001	0.494029	0.00606154	NA	NA	Vacuolar ATPase beta	yes	no	No_cluster	ATPase, F1/V1/A1 complex, alpha/beta subunit, nucleotide-binding , ATPase, F1/V1/A1 complex, alpha/beta subunit, N-terminal
GSPATG00036146001	0.493226	0.000238176	4	NA	Protein kinase domain containing protein	no	no	No_cluster	Cyclic nucleotide-binding , Protein kinase, core , Tyrosine protein kinase , Serine/threonine protein kinase , cAMP/cGMP-dependent protein kinase , Serine/threonine protein kinase, active site , Protein kinase-like , RmlC-like jelly roll fold , Protein kinase ATP binding, conserved site , Serine/threonine protein kinase-related
GSPATG00016872001	0.492026	0.00134038	4	NA		no	no	No_cluster	Major intrinsic protein
GSPATG00010909001	0.489939	0.00154183	NA	NA	Malate dehydrogenase	yes	no	No_cluster	Lactate/malate dehydrogenase , L-lactate/malate dehydrogenase , Malate dehydrogenase , Malate dehydrogenase, NAD or NADP , Lactate dehydrogenase/glycoside hydrolase, family 4, C-terminal , NAD(P)-binding
GSPATG00031548001	0.488889	0.00578809	4	NA	Longevity-assurance protein	no	no	No_cluster	Longevity-assurance protein (LAG1) , TRAM, LAG1 and CLN8 homology
GSPATG00021348001	0.488879	0.000970843	4	NA	Ribosomal protein L11 (Fragment)	no	no	No_cluster	Ribosomal protein L5
GSPATG00002776001	0.487423	0.000779778	4	NA	Protein kinase domain containing protein	yes	no	No_cluster	Protein kinase, core , Recoverin , Tyrosine protein kinase , Calcium-binding EF-hand , Serine/threonine protein kinase , Serine/threonine protein kinase, active site , Protein kinase-like , EF-Hand type , Protein kinase ATP binding, conserved site , Serine/threonine protein kinase-related
GSPATG00033750001	0.485116	0.00589717	NA	NA	HEAT repeat family protein	yes	no	No_cluster	HEAT , Armadillo-like helical , Armadillo-type fold
GSPATG00015771001	0.48206	0.00502817	NA	NA	Putative uncharacterized protein	yes	no	No_cluster	Heat shock protein Hsp90 , ATP-binding region, ATPase-like
GSPATG00022332001	0.481681	0.000472344	NA	2	Ubiquitin-like 1 activating enzyme E1B (Fragment)	no	no	No_cluster	Ubiquitin-activating enzyme repeat , UBA/THIF-type NAD/FAD binding fold , Molybdenum cofactor biosynthesis , NAD(P)-binding
GSPATG00032768001	0.480578	0.00214002	4	NA	Hormone sensitive lipase	no	no	No_cluster	Lipase, GDXG, active site , Alpha/beta hydrolase fold-3
GSPATG00028032001	0.479923	0.000131014	4	NA	Uncharacterized WD repeat-containing protein alr3466	no	no	No_cluster	WD40 repeat , WD40 repeat-like , WD40/YVTN repeat-like
GSPATG00009823001	0.478891	0.000208921	NA	2	Phosphotyrosyl phosphatase activator protein	no	no	No_cluster	Phosphotyrosyl phosphatase activator, PTPA
GSPATG00031369001	0.476234	0.00142261	11	NA	Cytochrome P450 monooxygenase CYP5004A1	no	no	No_cluster	Cytochrome P450 , Cytochrome P450, E-class, group I
GSPATG00009128001	0.474264	0.00108997	7	NA	AMP-binding enzyme family protein	no	no	No_cluster	AMP-dependent synthetase and ligase
GSPATG00004098001	0.473801	0.00437149	6	NA	60S ribosomal protein L7a	no	no	No_cluster	Ribosomal protein L7A , Ribosomal protein L7Ae , Ribosomal protein L7Ae/L30e/S12e/Gadd45
GSPATG00019391001	0.473131	0.00369408	NA	NA	Putative uncharacterized protein	yes	no	No_cluster
GSPATG00002839001	0.472788	0.00457707	6	NA	Protein kinase domain containing protein	no	no	No_cluster	Protein kinase, core , Tyrosine protein kinase , Serine/threonine protein kinase , Serine/threonine protein kinase, active site , Protein kinase-like , Protein kinase ATP binding, conserved site , Serine/threonine protein kinase-related
GSPATG00034030001	0.471433	0.000160699	5	NA	Putative uncharacterized protein	no	no	No_cluster	RNA helicase, ATP-dependent, DEAD-box, conserved site , DNA/RNA helicase, C-terminal , DNA/RNA helicase, DEAD/DEAH box type, N-terminal , DEAD-like helicase, N-terminal , RNA helicase, DEAD-box type, Q motif , Helicase, superfamily 1 and 2, ATP-binding
GSPATG00017485001	0.471229	0.00845968	8	NA	DnaK protein	no	no	No_cluster	Heat shock protein Hsp70 , Heat shock protein 70
GSPATG00034661001	0.466717	0.00301323	NA	NA	Calmodulin 7-3	yes	no	No_cluster	Calcium-binding EF-hand , EF-Hand type
GSPATG00030416001	0.466172	2.42867e-05	6	NA	Sodium/potassium-transporting ATPase subunit alpha-2	no	no	No_cluster	ATPase, P-type, K/Mg/Cd/Cu/Zn/Na/Ca/Na/H-transporter , ATPase, P-type cation-transporter, N-terminal , ATPase, P-type cation exchange, alpha subunit, eukaryotic , Haloacid dehalogenase-like hydrolase , ATPase, P-type cation-transporter, C-terminal , ATPase, P-type cation exchange, alpha subunit , E1-E2 ATPase-associated region
GSPATG00031205001	0.463746	0.00169418	4	NA	Ethanolaminephosphotransferase	no	no	No_cluster	CDP-alcohol phosphatidyltransferase , Choline/ethanolaminephosphotransferase
GSPATG00016666001	0.462572	0.00759821	4	NA	Small ubiquitin-related modifier 2	no	no	No_cluster	Ubiquitin
GSPATG00031730001	0.460963	0.00369771	6	NA	Ribosomal protein	no	no	No_cluster	Ribosomal protein S7e
GSPATG00025361001	0.46012	0.000413412	8	NA	Proteasome/cyclosome repeat family protein	no	no	No_cluster	Proteasome/cyclosome, regulatory subunit , Armadillo-type fold , 26S proteasome regulatory complex, non-ATPase subcomplex, Rpn1 subunit
GSPATG00030398001	0.459354	1.22326e-05	4	NA	Pyruvate dehydrogenase e1 beta subunit	no	no	No_cluster	Transketolase, central region , Transketolase, C-terminal , Transketolase, C-terminal/Pyruvate-ferredoxin oxidoreductase, domain II , Transketolase C-terminal-like
GSPATG00034835001	0.459091	0.00134219	7	NA	Prohibitin	no	no	No_cluster	Prohibitin , Band 7 protein
GSPATG00022751001	0.457492	0.00137363	4	NA	Sec1-6 syntaxin-binding protein	no	no	No_cluster	Sec1-like protein
GSPATG00033444001	0.456747	0.00362621	4	NA	Sec1-4 syntaxin-binding protein	no	no	No_cluster	Sec1-like protein
GSPATG00032874001	0.456401	1.28412e-05	4	NA	Transketolase	no	no	No_cluster	Transketolase, central region , Transketolase, C-terminal , Transketolase, C-terminal/Pyruvate-ferredoxin oxidoreductase, domain II , Transketolase C-terminal-like
GSPATG00024721001	0.455212	0.00551133	NA	2	Putative uncharacterized protein	no	no	No_cluster	ADP-ribosylation factor , ARF/SAR superfamily
GSPATG00017438001	0.451841	0.00261328	NA	NA	Uncharacterized protein	yes	no	No_cluster	Universal stress protein (Usp) , UspA , Rossmann-like alpha/beta/alpha sandwich fold
GSPATG00032255001	0.449326	0.000193618	7	NA	Prohibitin	no	no	No_cluster	Prohibitin , Band 7 protein
GSPATG00024068001	0.447345	7.54631e-05	8	NA	Sugar transporter family protein	no	no	No_cluster	Sugar transporter , General substrate transporter , Major facilitator superfamily , MFS general substrate transporter
GSPATG00023608001	0.44465	4.8411e-05	5	NA	Peptidyl-prolyl cis-trans isomerase	no	no	No_cluster	Peptidyl-prolyl cis-trans isomerase, cyclophilin-type , Cyclophilin-like
GSPATG00031542001	0.444287	0.00069113	8	NA	Putative uncharacterized protein (Fragment)	no	no	No_cluster	Proteasome/cyclosome, regulatory subunit , Armadillo-type fold , 26S proteasome regulatory complex, non-ATPase subcomplex, Rpn1 subunit
GSPATG00036343001	0.443473	0.00109518	4	NA	Oxidoreductase	no	no	No_cluster	Short-chain dehydrogenase/reductase SDR , Glucose/ribitol dehydrogenase , NAD(P)-binding
GSPATG00010648001	0.436927	0.000354785	NA	2	Putative uncharacterized protein	no	no	No_cluster	B9
GSPATG00025264001	0.436353	3.0484e-06	NA	5		no	no	No_cluster
GSPATG00023052001	0.435416	0.00223957	NA	NA	Annexin	yes	no	No_cluster	XYPPX repeat
GSPATG00029023001	0.43322	0.00175644	6	NA	Serine/threonine-protein kinase PLK2	no	no	No_cluster	Protein kinase, core , POLO box duplicated region , Tyrosine protein kinase , Serine/threonine protein kinase , Serine/threonine protein kinase, active site , Protein kinase-like , Polo-like kinase-related , Protein kinase ATP binding, conserved site , Serine/threonine protein kinase-related , POLO box
GSPATG00031127001	0.42882	0.000753629	NA	NA		yes	no	No_cluster	Globin, truncated bacterial-like , Globin-like , Globin
GSPATG00035113001	0.426831	0.00655941	7	NA	Protein kinase domain containing protein	no	no	No_cluster	Protein kinase, core , Tyrosine protein kinase , Serine/threonine protein kinase , Serine/threonine protein kinase, active site , Protein kinase-like , Serine/threonine protein kinase-related
GSPATG00036818001	0.425291	0.00315646	4	NA	Ribosomal protein L11 (Fragment)	no	no	No_cluster	Ribosomal protein L5
GSPATG00009510001	0.42416	0.000249572	7	NA	Putative uncharacterized protein	no	no	No_cluster	Peptidase M1, membrane alanine aminopeptidase , Peptidase M1, aminopeptidase N actinomycete-type , Peptidase M1, membrane alanine aminopeptidase, N-terminal
GSPATG00014396001	0.423205	0.00367397	NA	NA	Malate dehydrogenase	yes	no	No_cluster	Lactate/malate dehydrogenase , L-lactate/malate dehydrogenase , Malate dehydrogenase , Malate dehydrogenase, NAD or NADP , Lactate dehydrogenase/glycoside hydrolase, family 4, C-terminal , NAD(P)-binding
GSPATG00008108001	0.423146	4.25166e-06	4	NA	Acyl-coenzyme A oxidase	no	no	No_cluster	Acyl-CoA oxidase, C-terminal , Acyl-CoA dehydrogenase/oxidase, central region , Acyl-CoA dehydrogenase/oxidase C-terminal , Acyl-CoA dehydrogenase/oxidase, middle and N-terminal , Acyl-CoA oxidase , Acyl-CoA oxidase/dehydrogenase, type1/2, C-terminal , Acyl-CoA dehydrogenase/oxidase, N-terminal
GSPATG00019968001	0.422815	8.52146e-05	7	NA	Putative uncharacterized protein	no	no	No_cluster	Peptidase M1, membrane alanine aminopeptidase , Peptidase M1, aminopeptidase N actinomycete-type , Peptidase M1, membrane alanine aminopeptidase, N-terminal
GSPATG00003214001	0.420309	0.00706784	7	NA	Histone H4	no	no	No_cluster	Histone H4 , Histone core , Histone-fold
GSPATG00002890001	0.418288	0.00410345	9	NA	Cyclin-dependent protein kinase Cdk2	no	no	No_cluster	Protein kinase, core , Tyrosine protein kinase , Serine/threonine protein kinase , Serine/threonine protein kinase, active site , Protein kinase-like , Protein kinase ATP binding, conserved site , Serine/threonine protein kinase-related
GSPATG00021023001	0.41825	0.00859975	5	NA	Transmembrane amino acid transporter protein	no	no	No_cluster	Amino acid transporter, transmembrane
GSPATG00023481001	0.416789	1.99612e-05	4	NA		no	no	No_cluster	Major intrinsic protein
GSPATG00022803001	0.413981	0.00339326	4	NA	Proteasome subunit alpha type-7	no	no	No_cluster	20S proteasome, A and B subunits
GSPATG00034808001	0.411526	0.000207681	4	NA	Cytosol aminopeptidase family	no	no	No_cluster	Peptidase M17, leucyl aminopeptidase, C-terminal , Peptidase M17, leucyl aminopeptidase
GSPATG00000115001	0.409754	0.000101057	4	NA	Oxidoreductase	no	no	No_cluster	NADH:flavin oxidoreductase/NADH oxidase, N-terminal , Aldolase-type TIM barrel
GSPATG00027191001	0.409238	0.000780401	8	NA	HSP70 domain containing protein	no	no	No_cluster	Heat shock protein Hsp70 , Heat shock protein 70
GSPATG00015926001	0.405847	0.00709393	7	2	K antiporter P-type alpha subunit family protein	no	no	No_cluster	ATPase, P-type, K/Mg/Cd/Cu/Zn/Na/Ca/Na/H-transporter , ATPase, P-type cation-transporter, N-terminal , ATPase, P-type cation exchange, alpha subunit, eukaryotic , Haloacid dehalogenase-like hydrolase , ATPase, P-type cation-transporter, C-terminal , ATPase, P-type cation exchange, alpha subunit , E1-E2 ATPase-associated region
GSPATG00008749001	0.403394	0.00389576	NA	NA	Protein kinase domain containing protein	yes	no	No_cluster	Cyclic nucleotide-binding , Protein kinase, core , Tyrosine protein kinase , Serine/threonine protein kinase , cAMP/cGMP-dependent protein kinase , Serine/threonine protein kinase, active site , Protein kinase-like , RmlC-like jelly roll fold , Protein kinase ATP binding, conserved site , Serine/threonine protein kinase-related
GSPATG00032228001	0.402896	0.0032236	4	NA	Putative uncharacterized protein	no	no	No_cluster	Peptidase M17, leucyl aminopeptidase, C-terminal , Peptidase M17, leucyl aminopeptidase
GSPATG00014471001	0.402098	0.000344089	NA	NA	Vacuolar ATPase	yes	no	No_cluster	ATPase, F1/V1/A1 complex, alpha/beta subunit, N-terminal
GSPATG00027648001	0.400707	3.7965e-05	4	2	Protein kinase domain containing protein	no	no	No_cluster	Protein kinase, core , Recoverin , Tyrosine protein kinase , Calcium-binding EF-hand , Serine/threonine protein kinase , Serine/threonine protein kinase, active site , Protein kinase-like , EF-Hand type , Protein kinase ATP binding, conserved site , Serine/threonine protein kinase-related
GSPATG00034800001	0.400501	0.000694459	4	NA	Longevity-assurance protein	no	no	No_cluster	Longevity-assurance protein (LAG1) , TRAM, LAG1 and CLN8 homology
GSPATG00008456001	0.400468	0.00557199	16	NA	ATP-dependent molecular chaperone HSC82	yes	no	No_cluster	Heat shock protein Hsp90 , ATP-binding region, ATPase-like
GSPATG00031737001	0.399974	2.44369e-06	5	NA	V-ATPase a subunit 6_2 isotype of the V0 sector	no	no	No_cluster	ATPase, V0/A0 complex, 116-kDa subunit
GSPATG00023041001	0.399819	0.0049844	4	NA	Putative uncharacterized protein	no	no	No_cluster	ATPase, P-type, K/Mg/Cd/Cu/Zn/Na/Ca/Na/H-transporter , ATPase, P-type cation-transporter, N-terminal , Haloacid dehalogenase-like hydrolase , ATPase, P-type cation-transporter, C-terminal , ATPase, P-type cation exchange, alpha subunit , Calcium-translocating P-type ATPase, PMCA-type , E1-E2 ATPase-associated region
GSPATG00005033001	0.399774	0.00450452	7	NA	Transporter	no	no	No_cluster	Sodium:neurotransmitter symporter
GSPATG00031736001	0.399044	8.9438e-05	NA	NA	Putative uncharacterized protein	yes	no	No_cluster	Cellular retinaldehyde-binding/triple function, C-terminal
GSPATG00021246001	0.398332	3.636e-05	NA	NA	Thioredoxin	yes	no	No_cluster	Thioredoxin-related , Thioredoxin fold , Thioredoxin-like fold , Thioredoxin domain , Thioredoxin family
GSPATG00021469001	0.396342	0.00136987	4	NA	Major facilitator superfamily protein	no	no	No_cluster	Major facilitator superfamily , Major facilitator superfamily MFS-1 , MFS general substrate transporter
GSPATG00008772001	0.396327	8.08767e-05	6	NA	Prohibitin	no	no	No_cluster	Prohibitin , Band 7 protein
GSPATG00026761001	0.39535	1.27756e-05	NA	5	Putative uncharacterized protein	no	no	No_cluster
GSPATG00005793001	0.395235	9.2858e-07	4	NA	Oxidoreductase	no	no	No_cluster	NADH:flavin oxidoreductase/NADH oxidase, N-terminal , Aldolase-type TIM barrel
GSPATG00008824001	0.394563	4.32219e-05	4	NA	Phenylalanyl-tRNA alpha subunit	no	no	No_cluster	Phenylalanyl-tRNA synthetase, class IIc , Phenylalanyl-tRNA synthetase, class IIc, alpha subunit , Aminoacyl-tRNA synthetase, class II
GSPATG00020030001	0.392765	0.000620417	4	NA	EF hand family protein	no	no	No_cluster	Calcium-binding EF-hand , EF-Hand type
GSPATG00012319001	0.39111	0.00210283	10	NA	Cytochrome P450 monooxygenase CYP5005A15	no	no	No_cluster	Cytochrome P450 , Cytochrome P450, E-class, group I
GSPATG00013152001	0.384649	0.000364014	6	NA	Sodium/potassium-transporting ATPase subunit alpha-2	no	no	No_cluster	ATPase, P-type, K/Mg/Cd/Cu/Zn/Na/Ca/Na/H-transporter , ATPase, P-type cation-transporter, N-terminal , ATPase, P-type cation exchange, alpha subunit, eukaryotic , Haloacid dehalogenase-like hydrolase , ATPase, P-type cation-transporter, C-terminal , ATPase, P-type cation exchange, alpha subunit , E1-E2 ATPase-associated region
GSPATG00000284001	0.384351	0.000449005	4	NA	Asparagine synthetase	no	no	No_cluster	Glutamine amidotransferase, class-II , Asparagine synthase , Asparagine synthase, glutamine-hydrolyzing , Rossmann-like alpha/beta/alpha sandwich fold
GSPATG00013582001	0.374915	0.000418914	4	NA	GlpF	no	no	No_cluster	Major intrinsic protein
GSPATG00024328001	0.374457	0.000147925	4	NA	Cation channel family protein	no	no	No_cluster	Cyclic nucleotide-binding , Ion transport
GSPATG00015560001	0.372386	0.00102695	6	NA	Putative uncharacterized protein	yes	no	No_cluster	Alcohol dehydrogenase superfamily, zinc-containing , Alcohol dehydrogenase, zinc-containing, conserved site , GroES-like , Alcohol dehydrogenase, zinc-binding , Alcohol dehydrogenase GroES-like , NAD(P)-binding
GSPATG00027766001	0.370624	2.08427e-07	4	NA	Hsp60	no	no	No_cluster	Chaperonin Cpn60 , Chaperonin Cpn60/TCP-1 , GroEL-like chaperone, ATPase , Chaperonin GroEL
GSPATG00024759001	0.367129	0.000332064	4	NA	Hydrolase	no	no	No_cluster	Alpha/beta hydrolase fold-1 , Alpha/beta hydrolase , Lipase, active site
GSPATG00034702001	0.364126	1.67205e-07	11	NA	Serine/threonine-protein phosphatase	yes	no	No_cluster	Metallophosphoesterase , Serine/threonine-specific protein phosphatase and bis(5-nucleosyl)-tetraphosphatase
GSPATG00022820001	0.361026	3.40525e-06	7	NA	Isocitrate dehydrogenase [NADP]	yes	no	No_cluster	Isocitrate/isopropylmalate dehydrogenase , Isocitrate dehydrogenase NADP-dependent, eukaryotic
GSPATG00031501001	0.361007	2.66766e-07	4	NA	Ectonucleoside triphosphate diphosphohydrolase 1	no	no	No_cluster	Nucleoside phosphatase GDA1/CD39
GSPATG00035796001	0.354491	6.52334e-05	6	NA	Ubiquitin-activating enzyme E1 family protein	no	no	No_cluster	Ubiquitin-activating enzyme, E1 , Ubiquitin-activating enzyme repeat , UBA/THIF-type NAD/FAD binding fold , Molybdenum cofactor biosynthesis , NAD(P)-binding
GSPATG00027802001	0.350409	0.000594534	16	NA	ATP-dependent molecular chaperone HSC82	yes	no	No_cluster	Heat shock protein Hsp90 , ATP-binding region, ATPase-like
GSPATG00010991001	0.3482	0.00142097	8	NA	Vacuolar ATPase	yes	no	No_cluster	ATPase, F1/V1/A1 complex, alpha/beta subunit, nucleotide-binding , ATPase, F1/V1/A1 complex, alpha/beta subunit, C-terminal , ATPase, F1/V1/A1 complex, alpha/beta subunit, N-terminal , ATPase, V1 complex, subunit B
GSPATG00015570001	0.343659	0.00164871	NA	NA	DnaK protein	yes	no	No_cluster	Heat shock protein Hsp70 , MORN motif , Heat shock protein 70
GSPATG00025534001	0.342894	0.00374754	16	NA	AhpC/TSA family protein	yes	no	No_cluster	Alkyl hydroperoxide reductase/ Thiol specific antioxidant/ Mal allergen , Thioredoxin fold , Thioredoxin-like fold
GSPATG00014997001	0.342697	0.000167861	NA	NA	CRAL/TRIO domain containing protein	yes	no	No_cluster	Cellular retinaldehyde-binding/triple function, C-terminal
GSPATG00019432001	0.342248	5.06898e-06	4	NA	Pyruvate dehydrogenase E1 beta subunit	no	no	No_cluster	Transketolase, central region , Transketolase, C-terminal , Transketolase, C-terminal/Pyruvate-ferredoxin oxidoreductase, domain II , Transketolase C-terminal-like
GSPATG00008129001	0.34161	4.24552e-06	NA	11	Putative uncharacterized protein	yes	no	No_cluster
GSPATG00020371001	0.338879	4.94742e-09	5	NA	Peptidyl-prolyl cis-trans isomerase (Fragment)	no	no	No_cluster	Peptidyl-prolyl cis-trans isomerase, cyclophilin-type , Cyclophilin-like
GSPATG00038193001	0.338368	0.000449074	NA	NA	Thioredoxin	yes	no	No_cluster	Thioredoxin-related , Thioredoxin fold , Thioredoxin-like fold , Thioredoxin domain , Thioredoxin family
GSPATG00029781001	0.337652	1.20359e-06	7	NA	Isocitrate dehydrogenase [NADP]	yes	no	No_cluster	Isocitrate/isopropylmalate dehydrogenase , Isocitrate dehydrogenase NADP-dependent, eukaryotic
GSPATG00012081001	0.336889	0.00073973	5	NA	Putative uncharacterized protein	no	no	No_cluster	Major intrinsic protein
GSPATG00000150001	0.336385	1.8801e-05	6	NA	Oxidoreductase	no	no	No_cluster	Short-chain dehydrogenase/reductase SDR , Glucose/ribitol dehydrogenase , NAD(P)-binding
GSPATG00036840001	0.335094	1.37611e-08	4	NA	Serine protease	no	no	No_cluster	Peptidase S28
GSPATG00014998001	0.332682	0.00330886	5	NA	V-type ATPase 116kDa subunit family protein	no	no	No_cluster	ATPase, V0/A0 complex, 116-kDa subunit
GSPATG00018655001	0.330131	1.0599e-05	6	NA	Prohibitin	no	no	No_cluster	Prohibitin , Band 7 protein
GSPATG00003493001	0.328581	3.2247e-07	6	NA	Oxidoreductase	no	no	No_cluster	Short-chain dehydrogenase/reductase SDR , Glucose/ribitol dehydrogenase , NAD(P)-binding
GSPATG00038542001	0.322451	4.42186e-08	NA	NA	Ubiquitin C variant (Fragment)	yes	no	No_cluster	Ubiquitin
GSPATG00029103001	0.321097	5.81663e-08	4	NA	Oxidoreductase	no	no	No_cluster	Short-chain dehydrogenase/reductase SDR , Glucose/ribitol dehydrogenase , NAD(P)-binding
GSPATG00010309001	0.320955	0.000975308	4	NA	Amidase family protein	no	no	No_cluster	Amidase signature enzyme
GSPATG00027461001	0.319286	0.000484139	7	NA	SPFH domain / Band 7 family protein	no	no	No_cluster	Prohibitin , Band 7 protein
GSPATG00000149001	0.319183	6.1925e-05	6	NA	Oxidoreductase	no	no	No_cluster	Short-chain dehydrogenase/reductase SDR , Glucose/ribitol dehydrogenase , NAD(P)-binding
GSPATG00023946001	0.317069	0.00106909	4	NA	MIP family channel protein	no	no	No_cluster	Major intrinsic protein
GSPATG00010996001	0.316557	0.000320487	NA	NA	XYPPX repeat family protein	yes	no	No_cluster	Mannose-binding lectin
GSPATG00001885001	0.312344	0.00279674	NA	NA	Glutathione S-transferase	yes	no	No_cluster	Glutathione S-transferase, N-terminal , Glutathione S-transferase, C-terminal-like , Thioredoxin fold , Thioredoxin-like fold
GSPATG00001520001	0.310843	0.000341754	4	NA	Inorganic pyrophosphatase family protein	no	no	No_cluster	Inorganic pyrophosphatase
GSPATG00028688001	0.303028	2.33947e-07	6	NA	Profilin	no	no	No_cluster	Profilin/allergen , Profilin, plant
GSPATG00013187001	0.301788	0.00293411	4	NA	Uncharacterized protein	no	no	No_cluster	Ubiquitin
GSPATG00011368001	0.290912	0.000607647	NA	NA	Peptidyl-prolyl cis-trans isomerase FKBP9	yes	no	No_cluster	Peptidyl-prolyl cis-trans isomerase, FKBP-type
GSPATG00022042001	0.289035	0.00869496	4	NA	Uncharacterized protein	no	no	No_cluster	Protein kinase, core , Tyrosine protein kinase , Serine/threonine protein kinase , Serine/threonine protein kinase, active site , Protein kinase-like , Protein kinase ATP binding, conserved site , Serine/threonine protein kinase-related
GSPATG00001096001	0.287664	0.00162102	NA	NA	Uncharacterized protein	yes	no	No_cluster
GSPATG00017732001	0.28457	1.87022e-06	5	2	Uncharacterized protein	no	no	No_cluster	Alpha/beta hydrolase fold-1 , Alpha/beta hydrolase , Lipase, active site
GSPATG00016156001	0.283138	4.101e-05	7	NA	CRE-PGP-5 protein	yes	no	No_cluster	ABC transporter, transmembrane region , ABC transporter-like , AAA+ ATPase, core , ABC transporter, transmembrane region, type 1
GSPATG00015054001	0.274251	7.64342e-05	8	NA	Putative uncharacterized protein	no	no	No_cluster	Sugar transporter , General substrate transporter , Major facilitator superfamily , MFS general substrate transporter
GSPATG00014470001	0.274022	0.000170735	NA	NA	Vacuolar ATPase	yes	no	No_cluster	ATPase, F1/V1/A1 complex, alpha/beta subunit, nucleotide-binding , ATPase, F1/V1/A1 complex, alpha/beta subunit, C-terminal
GSPATG00008458001	0.268655	2.1095e-10	8	NA	AMP-binding enzyme family protein	yes	no	No_cluster	AMP-dependent synthetase and ligase
GSPATG00017828001	0.268587	0.000360263	5	NA	ATP-binding cassette sub-family A member 3	no	no	No_cluster	ABC transporter-like , AAA+ ATPase, core
GSPATG00039306001	0.263439	0.00313942	4	NA	Lysine--tRNA ligase	no	no	No_cluster	Lysyl-tRNA synthetase, class II , Aminoacyl-tRNA synthetase, class II (D, K and N) , Aminoacyl-tRNA synthetase, class II
GSPATG00007028001	0.260561	0.00514121	4	NA	Protein kinase domain containing protein	no	no	No_cluster	Protein kinase, core , Protein kinase, C-terminal , Tyrosine protein kinase , Serine/threonine protein kinase , Serine/threonine protein kinase, active site , Protein kinase-like , Protein kinase ATP binding, conserved site , Serine/threonine protein kinase-related
GSPATG00011474001	0.260449	8.30116e-10	4	NA	Glutathione peroxidase	yes	no	No_cluster	Glutathione peroxidase , Thioredoxin fold , Thioredoxin-like fold
GSPATG00028556001	0.253628	8.56639e-08	13	NA	Glutathione S-transferase	yes	no	No_cluster	Glutathione S-transferase, N-terminal , Glutathione S-transferase, C-terminal-like , Thioredoxin fold , Thioredoxin-like fold
GSPATG00016635001	0.241744	3.71763e-07	4	NA	Protein kinase domain containing protein	no	no	No_cluster	Protein kinase, core , Protein kinase, C-terminal , Tyrosine protein kinase , Serine/threonine protein kinase , Serine/threonine protein kinase, active site , Protein kinase-like , Protein kinase ATP binding, conserved site , Serine/threonine protein kinase-related
GSPATG00034221001	0.234864	0.00416895	NA	NA	Alpha-51D-immobilization antigen	yes	no	No_cluster	Notch region , Low density lipoprotein-receptor, class A, cysteine-rich , Paramecium surface antigen
GSPATG00035687001	0.231304	1.06906e-15	NA	NA	Superoxide dismutase	yes	no	No_cluster	Manganese and iron superoxide dismutase
GSPATG00026932001	0.230494	0.00314	NA	NA	Protozoan/cyanobacterial globin family protein	yes	no	No_cluster	Globin, truncated bacterial-like , Globin-like , Globin , Globin, truncated bacterial-like, HbN/cyanoglobin
GSPATG00027556001	0.222703	0.00550586	4	NA	Major facilitator superfamily domain protein	no	no	No_cluster	Major facilitator superfamily , Major facilitator superfamily MFS-1 , MFS general substrate transporter
GSPATG00028689001	0.221246	0.000142363	NA	NA	Protozoan cyanobacterial globin family protein	yes	no	No_cluster	Globin, truncated bacterial-like , Globin-like , Globin , Globin, truncated bacterial-like, HbN/cyanoglobin
GSPATG00013774001	0.221001	2.39116e-09	6	NA	Dynamin central region family protein	no	no	No_cluster	Dynamin central region , Dynamin, GTPase region , Dynamin GTPase effector
GSPATG00025369001	0.220667	0.00164625	4	NA	Longevity-assurance protein	no	no	No_cluster	Longevity-assurance protein (LAG1) , TRAM, LAG1 and CLN8 homology
GSPATG00029834001	0.209539	1.10454e-07	4	NA	Uncharacterized protein	yes	no	No_cluster	Glutathione S-transferase, N-terminal , Glutathione S-transferase, C-terminal , Glutathione S-transferase, C-terminal-like , Thioredoxin fold , Thioredoxin-like fold
GSPATG00011338001	0.204815	4.52846e-20	4	NA	Oxidoreductase	no	no	No_cluster	Aldo/keto reductase , Potassium channel, voltage-dependent, beta subunit, KCNAB-related
GSPATG00012062001	0.20131	8.57185e-20	NA	2	Putative uncharacterized protein	yes	no	No_cluster	NAD(P)-binding
GSPATG00036219001	0.191584	6.36385e-21	4	NA	Oxidoreductase	no	no	No_cluster	Aldo/keto reductase , Potassium channel, voltage-dependent, beta subunit, KCNAB-related
GSPATG00015732001	0.181823	1.10293e-09	4	NA	Hsp60 (Fragment)	no	no	No_cluster	Chaperonin Cpn60 , Chaperonin Cpn60/TCP-1 , GroEL-like chaperone, ATPase , Chaperonin GroEL
GSPATG00008911001	0.176431	1.27107e-11	NA	NA	Uncharacterized protein	yes	no	No_cluster
GSPATG00009047001	0.172413	3.26134e-06	7	NA	Putative uncharacterized protein	no	no	No_cluster	Peptidase M1, membrane alanine aminopeptidase , Peptidase M1, aminopeptidase N actinomycete-type , Peptidase M1, membrane alanine aminopeptidase, N-terminal
GSPATG00000757001	0.170703	7.07575e-16	NA	4	ABC transporter family protein	yes	no	No_cluster	ABC transporter-like , AAA+ ATPase, core , ABC-2 type transporter
GSPATG00009672001	0.169428	1.26294e-14	4	NA	Major facilitator superfamily protein	no	no	No_cluster	Major facilitator superfamily , Major facilitator superfamily MFS-1 , MFS general substrate transporter
GSPATG00034544001	0.165693	8.53558e-05	12	NA	Glutathione S-transferase Mu 3	no	no	No_cluster	Glutathione S-transferase, N-terminal , Glutathione S-transferase, C-terminal , Glutathione S-transferase, C-terminal-like , Thioredoxin fold , Thioredoxin-like fold
GSPATG00038730001	0.158379	1.53249e-05	11	NA	Cytochrome P450 monooxygenase CYP5002A1	no	no	No_cluster	Cytochrome P450 , Cytochrome P450, E-class, group I
GSPATG00034004001	0.158078	2.92006e-15	4	NA	Oxidoreductase	no	no	No_cluster	Aldo/keto reductase , Potassium channel, voltage-dependent, beta subunit, KCNAB-related
GSPATG00016242001	0.153716	3.72398e-07	11	NA	Cytochrome P450 family protein	no	no	No_cluster	Cytochrome P450 , Cytochrome P450, E-class, group I
GSPATG00017197001	0.152748	5.59609e-06	5	NA	NMP kinase	no	no	No_cluster	Adenylate kinase , UMP-CMP kinase , Adenylate/cytidine kinase, N-terminal
GSPATG00008808001	0.149876	1.02961e-10	NA	2	Uncharacterized protein (Fragment)	no	no	No_cluster	ABC transporter, transmembrane region , ABC transporter-like , AAA+ ATPase, core , ABC transporter, transmembrane region, type 1
GSPATG00021414001	0.149441	2.86922e-15	4	NA	Oxidoreductase	no	no	No_cluster	Aldo/keto reductase , Potassium channel, voltage-dependent, beta subunit, KCNAB-related
GSPATG00023474001	0.145753	2.18981e-13	4	NA	CRE-PGP-5 protein	no	no	No_cluster	ABC transporter, transmembrane region , ABC transporter-like , AAA+ ATPase, core , ABC transporter, transmembrane region, type 1
GSPATG00005875001	0.135978	7.38346e-06	NA	NA	Mitochondrial carrier protein	yes	no	No_cluster	Mitochondrial substrate carrier , Glutathione S-transferase, N-terminal , Glutathione S-transferase, C-terminal , Glutathione S-transferase, C-terminal-like , Thioredoxin fold , Thioredoxin-like fold
GSPATG00037514001	0.109579	1.78e-19	4	NA	Malic enzyme	yes	no	No_cluster	Malic enzyme, N-terminal , Malic enzyme, NAD-binding , Malic enzyme, conserved site , NAD(P)-binding
GSPATG00034310001	0.103932	1.23621e-09	8	6	ABC transporter family protein	yes	no	No_cluster	ABC transporter, transmembrane region , ABC transporter-like , AAA+ ATPase, core , ABC transporter, transmembrane region, type 1
GSPATG00023993001	0.102996	3.40768e-09	4	NA	Glutamine synthetase	no	no	No_cluster	Glutamine synthetase, catalytic region , Glutamine synthetase, beta-Grasp , Glutamine synthetase/guanido kinase, catalytic region
GSPATG00021413001	0.101486	5.23377e-17	4	NA	Oxidoreductase	no	no	No_cluster	Aldo/keto reductase , Potassium channel, voltage-dependent, beta subunit, KCNAB-related
GSPATG00032455001	0.0956271	3.88877e-17	13	NA	Glutathione S-transferase Mu 2	yes	no	No_cluster	Glutathione S-transferase, N-terminal , Glutathione S-transferase, C-terminal , Glutathione S-transferase, C-terminal-like , Thioredoxin fold , Thioredoxin-like fold
GSPATG00014475001	0.0891074	8.55777e-13	NA	NA		yes	no	No_cluster	Mannose-binding lectin
GSPATG00018392001	0.0821969	2.48771e-28	NA	6	ABC transporter family protein	no	no	No_cluster	ABC transporter-like , AAA+ ATPase, core , ABC-2 type transporter
GSPATG00011189001	0.0782741	1.25556e-37	4	NA	Glutathione peroxidase	yes	no	No_cluster	Glutathione peroxidase , Thioredoxin fold , Thioredoxin-like fold
GSPATG00037826001	0.0750335	1.95938e-11	4	NA	Paraoxonase 3	no	no	No_cluster	Six-bladed beta-propeller, TolB-like
GSPATG00034545001	0.0681734	2.27098e-18	13	NA	Glutathione S-transferase	yes	no	No_cluster	Glutathione S-transferase, N-terminal , Glutathione S-transferase, C-terminal , Glutathione S-transferase, C-terminal-like , Thioredoxin fold , Thioredoxin-like fold
GSPATG00001615001	0.0639845	1.13899e-10	4	NA	Paraoxonase 3	no	no	No_cluster	Six-bladed beta-propeller, TolB-like
GSPATG00031224001	0.0580007	1.00224e-30	NA	NA	Oxidoreductase	yes	no	No_cluster	Alcohol dehydrogenase superfamily, zinc-containing , GroES-like , Alcohol dehydrogenase GroES-like , NAD(P)-binding
GSPATG00020114001	0.0558269	4.16965e-21	6	NA	Oxidoreductase	yes	no	No_cluster	Short-chain dehydrogenase/reductase SDR , Glucose/ribitol dehydrogenase , NAD(P)-binding
GSPATG00029837001	0.0320354	6.18998e-56	4	NA	Glutathione S-transferase	yes	no	No_cluster	Glutathione S-transferase, N-terminal , Glutathione S-transferase, C-terminal , Glutathione S-transferase, C-terminal-like , Thioredoxin fold , Thioredoxin-like fold
GSPATG00031502001	0.0261879	9.22011e-52	NA	NA	Oxidoreductase	yes	no	No_cluster	Short-chain dehydrogenase/reductase SDR , Glucose/ribitol dehydrogenase , NAD(P)-binding
GSPATG00011812001	0.0233515	2.36661e-21	NA	NA	Putative uncharacterized protein	yes	no	No_cluster	Ricin B-related lectin

## Sheet: Feuil4
ID	FC_MKS2_CTL_RNAseq	PVALUE_MKS2_CTL_RNAseq	NB_CILIARY_EVIDENCE	NB_PEP_YANO	ANNOTATION	ciliary_proteome_att	reciliation_transcriptome_significant_att	reciliation_transcriptome_cluster_att	interpro_desc_terms
GSPATG00037193001	113.735	3.66099e-47	NA	NA		no	no	No_cluster
GSPATG00029611001	95.4202	3.05589e-35	NA	NA		no	no	No_cluster
GSPATG00016194001	82.4654	3.05163e-50	NA	NA		no	no	No_cluster
GSPATG00003639001	77.1594	1.27656e-30	NA	NA		no	no	No_cluster
GSPATG00000315001	76.5792	1.67434e-32	NA	NA		no	no	No_cluster
GSPATG00022437001	61.2452	2.36342e-21	NA	NA		no	no	No_cluster
GSPATG00012945001	48.1938	8.90498e-19	NA	NA		no	no	No_cluster
GSPATG00039810001	42.7447	2.27098e-18	NA	NA		no	no	No_cluster
GSPATG00036285001	39.5712	7.82188e-19	NA	NA		no	no	No_cluster
GSPATG00022459001	38.6623	4.5059e-17	NA	NA	G surface protein	no	no	No_cluster	Paramecium surface antigen , Plexin/semaphorin/integrin
GSPATG00017133001	37.9503	1.77901e-15	NA	NA	TPR repeat-containing protein MJ1345	no	no	No_cluster	Tetratricopeptide TPR-1 , Tetratricopeptide-like helical , Tetratricopeptide region , Tetratricopeptide TPR2
GSPATG00038930001	36.5699	8.97862e-15	NA	NA		no	no	No_cluster
GSPATG00025903001	35.9492	5.68446e-29	NA	NA		no	no	No_cluster
GSPATG00026293001	35.6307	2.57716e-18	NA	NA	Uncharacterized protein	no	no	No_cluster
GSPATG00032725001	35.5567	4.35544e-23	NA	NA		no	no	No_cluster
GSPATG00032726001	32.527	1.61665e-16	NA	NA		no	no	No_cluster
GSPATG00032724001	31.7131	6.38213e-32	NA	NA	Interferon-induced very large GTPase 1	no	no	No_cluster	Root hair defective 3 GTP-binding
GSPATG00031227001	31.6393	1.61667e-24	NA	NA	Erythrocyte binding protein	no	no	No_cluster	Zinc finger, RING-type , Zinc finger, RING/FYVE/PHD-type
GSPATG00032467001	28.7523	1.30852e-23	NA	NA		no	no	No_cluster
GSPATG00021515001	27.7141	4.53044e-48	NA	NA	Leishmanolysin family protein	no	no	No_cluster	Peptidase M8, leishmanolysin , Growth factor, receptor , EGF-like region, conserved site
GSPATG00012667001	27.2155	2.74633e-12	NA	NA		no	no	No_cluster
GSPATG00025908001	27.0142	1.41512e-39	NA	NA	Putative ribosome biogenesis GTPase RsgA	no	no	No_cluster
GSPATG00018454001	26.2577	6.21319e-12	NA	NA		no	no	No_cluster
GSPATG00024967001	24.5395	3.74577e-11	NA	NA		no	no	No_cluster
GSPATG00021350001	24.2874	2.94135e-11	NA	NA		no	no	No_cluster
GSPATG00035319001	23.5383	7.35185e-11	NA	NA		no	no	No_cluster
GSPATG00015904001	22.7284	1.12443e-10	NA	NA		no	no	No_cluster
GSPATG00025907001	21.8135	3.43297e-23	NA	NA	Putative uncharacterized protein	no	no	No_cluster
GSPATG00012944001	21.8115	8.13613e-11	NA	NA		no	no	No_cluster	Snf7
GSPATG00010879001	21.1457	5.04436e-15	NA	NA	Myb-like DNA-binding domain containing protein	no	no	No_cluster	SANT, DNA-binding , Homeodomain-like , Homeodomain-related , Myb, DNA-binding , Myb transcription factor
GSPATG00010115001	20.9831	5.59696e-10	NA	NA		no	no	No_cluster
GSPATG00003640001	20.6547	7.91092e-11	NA	NA		no	no	No_cluster
GSPATG00009295001	20.0011	3.72322e-18	NA	NA		no	no	No_cluster	RNA polymerase, phosphoprotein P, C-terminal XD, paramyxovirinae
GSPATG00022495001	19.9983	1.08782e-19	NA	NA	51C surface protein	no	no	No_cluster	Paramecium surface antigen , Plexin/semaphorin/integrin
GSPATG00038274001	19.6342	9.74423e-14	NA	NA		no	no	No_cluster
GSPATG00024966001	19.4524	2.58271e-21	NA	NA		no	no	No_cluster
GSPATG00035933001	19.2931	3.86404e-19	NA	NA	Uncharacterized protein	no	no	No_cluster
GSPATG00036821001	18.656	4.08409e-09	NA	NA		no	no	No_cluster
GSPATG00004105001	16.5493	6.48885e-17	NA	NA		no	no	No_cluster
GSPATG00030605001	16.5069	4.83508e-11	NA	NA		no	no	No_cluster	Four-helical cytokine-like, core
GSPATG00012961001	16.2483	4.92439e-14	NA	NA		no	no	No_cluster
GSPATG00035009001	16.214	5.7975e-16	NA	NA		no	no	No_cluster
GSPATG00034083001	15.6699	3.01578e-09	NA	NA		no	no	No_cluster
GSPATG00002400001	14.6177	3.17647e-16	NA	NA	ATPase	no	no	No_cluster	AAA+ ATPase, core , AAA ATPase, core , AAA ATPase, conserved site , Vps4 oligomerisation, C-terminal
GSPATG00024737001	14.3076	8.58326e-12	NA	NA	Protein kinase domain containing protein	no	no	No_cluster	Protein kinase, core , Tyrosine protein kinase , Serine/threonine protein kinase , Serine/threonine protein kinase, active site , Protein kinase-like , Serine/threonine protein kinase-related
GSPATG00030604001	14.3073	5.26092e-14	NA	NA		no	no	No_cluster
GSPATG00000992001	14.231	2.45964e-27	NA	NA	Chitin synthase family protein	no	no	No_cluster	Chitin synthase
GSPATG00035217001	13.8037	4.05416e-07	NA	NA		no	no	No_cluster
GSPATG00022439001	13.5395	1.16046e-09	NA	NA		no	no	No_cluster
GSPATG00003202001	13.0572	2.92006e-15	NA	NA		no	no	No_cluster
GSPATG00032682001	13.0018	3.38329e-26	NA	NA	Putative uncharacterized protein	no	no	No_cluster
GSPATG00001781001	12.8911	1.08714e-08	NA	NA	Transcription factor LAF1	no	no	No_cluster	SANT, DNA-binding , Homeodomain-like , Homeodomain-related , Myb, DNA-binding , Myb transcription factor
GSPATG00021770001	12.8725	9.89373e-07	NA	NA		no	no	No_cluster
GSPATG00022302001	12.8219	8.54583e-10	NA	NA		no	no	No_cluster
GSPATG00023132001	12.4726	8.02092e-09	NA	NA	Major facilitator superfamily protein	no	no	No_cluster	Major facilitator superfamily , Major facilitator superfamily MFS-1 , MFS general substrate transporter
GSPATG00014727001	12.4486	1.75974e-08	NA	NA		no	no	No_cluster	SANT, DNA-binding , Homeodomain-like , Homeodomain-related , Myb, DNA-binding , Myb transcription factor
GSPATG00007201001	12.4329	1.40319e-07	NA	NA	Myb-like DNA-binding domain containing protein	no	no	No_cluster	SANT, DNA-binding , Homeodomain-like , Homeodomain-related , Myb, DNA-binding , Myb transcription factor
GSPATG00015342001	12.1986	6.82473e-16	NA	NA		no	no	No_cluster
GSPATG00011654001	12.1131	2.75038e-07	NA	NA	Uncharacterized protein	no	no	No_cluster	Tetratricopeptide TPR-1 , Tetratricopeptide-like helical , Tetratricopeptide region , Tetratricopeptide TPR2
GSPATG00017673001	12.0022	3.59716e-10	NA	NA	Leishmanolysin family protein	no	no	No_cluster	EGF-like, type 3 , Peptidase M8, leishmanolysin , Growth factor, receptor , EGF-like region, conserved site , EGF, extracellular
GSPATG00010229001	11.9825	1.45552e-09	NA	NA		no	no	No_cluster	ENTH/VHS , tRNA-binding arm
GSPATG00017975001	11.958	3.73518e-14	NA	NA		no	no	No_cluster
GSPATG00022347001	11.949	2.90783e-10	NA	NA	Citrate synthase	no	no	No_cluster	Citrate synthase-like , Citrate synthase-like, core , Citrate synthase-like, large alpha subdomain
GSPATG00017966001	11.6621	9.71199e-23	NA	NA	Protein kinase domain containing protein	no	no	No_cluster	Protein kinase, core , Tyrosine protein kinase , Serine/threonine protein kinase , Protein kinase-like , Serine/threonine protein kinase-related
GSPATG00034235001	11.5817	4.63648e-10	NA	NA	TPR repeat	no	no	No_cluster	Tetratricopeptide TPR-1 , Tetratricopeptide-like helical , Tetratricopeptide region , Tetratricopeptide TPR2
GSPATG00031526001	11.4638	2.50526e-13	NA	NA		no	no	No_cluster
GSPATG00037235001	11.2203	1.10394e-19	NA	NA		no	no	No_cluster
GSPATG00033188001	11.1696	1.81204e-18	NA	NA	IPT/TIG domain containing protein	no	no	No_cluster	Cell surface receptor IPT/TIG , Galactose-binding like , Immunoglobulin E-set , NAD(P)-binding
GSPATG00030625001	11.0865	5.2315e-17	NA	NA		no	no	No_cluster
GSPATG00013485001	10.789	1.67327e-10	NA	NA	MORN repeat protein	no	no	No_cluster	MORN motif
GSPATG00036950001	10.591	2.01213e-18	NA	NA		no	no	No_cluster
GSPATG00031528001	10.3664	2.27304e-14	NA	NA		no	no	No_cluster
GSPATG00035444001	10.014	4.09168e-16	NA	NA		no	no	No_cluster	WD40 repeat-like , WD40/YVTN repeat-like
GSPATG00035696001	9.92935	7.85306e-07	NA	NA	Protein STIP1 homolog	no	no	No_cluster	Tetratricopeptide TPR-1 , Tetratricopeptide-like helical , Tetratricopeptide region , Tetratricopeptide TPR2
GSPATG00020107001	9.75188	2.85494e-07	NA	NA		no	no	No_cluster
GSPATG00009070001	9.70957	2.20926e-06	NA	NA		no	no	No_cluster
GSPATG00019796001	9.7078	3.01204e-11	NA	NA	Phage tail tape measure protein	no	no	No_cluster
GSPATG00022841001	9.70603	1.23562e-12	NA	NA		no	no	No_cluster
GSPATG00018443001	9.57228	3.91711e-12	NA	NA	Uncharacterized protein	no	no	No_cluster	TNFR/CD27/30/40/95 cysteine-rich region , Zinc finger, RING-type , EGF , Furin-like repeat , Growth factor, receptor , EGF-like region, conserved site
GSPATG00033282001	9.5078	1.84418e-05	NA	NA		no	no	No_cluster
GSPATG00024400001	9.42495	4.05309e-21	NA	NA	Uncharacterized protein	no	no	No_cluster	EGF , Furin-like repeat , Growth factor, receptor
GSPATG00022885001	9.32397	6.08013e-32	NA	NA	Putative uncharacterized protein (Fragment)	no	no	No_cluster	Cell division protein ZapA-like
GSPATG00028767001	9.26853	1.54619e-09	NA	NA		no	no	No_cluster	EGF-like region, conserved site , EGF, extracellular
GSPATG00034076001	9.26344	2.86923e-11	NA	NA		no	no	No_cluster
GSPATG00036246001	9.19126	1.19263e-13	NA	NA		no	no	No_cluster
GSPATG00005294001	9.12905	5.14288e-11	NA	NA	Putative uncharacterized protein	no	no	No_cluster	Tetratricopeptide TPR-1 , Tetratricopeptide-like helical , Tetratricopeptide region , Tetratricopeptide TPR2
GSPATG00034077001	9.06289	4.92437e-08	NA	NA	Uncharacterized protein YOR019W	no	no	No_cluster
GSPATG00033963001	8.94573	9.93553e-08	NA	NA	DOMON domain containing protein	no	no	No_cluster	Cytochrome b5
GSPATG00036932001	8.66047	3.47669e-08	NA	NA		no	no	No_cluster
GSPATG00034207001	8.52986	2.76805e-15	NA	NA		no	no	No_cluster
GSPATG00034007001	8.48312	5.2258e-07	NA	NA		no	no	No_cluster
GSPATG00026234001	8.45856	1.89699e-09	NA	NA	Chromosome 9 SCAF14991	no	no	No_cluster	Zinc finger, RING-type , Zinc finger, RING/FYVE/PHD-type
GSPATG00038702001	8.39631	2.76805e-15	NA	NA	Uncharacterized protein	no	no	No_cluster	MAM , Growth factor, receptor
GSPATG00015588001	8.39613	1.86382e-08	NA	NA	Protein kinase domain protein	no	no	No_cluster	Protein kinase, core , Tyrosine protein kinase , Serine/threonine protein kinase , Serine/threonine protein kinase, active site , Protein kinase-like , Protein kinase ATP binding, conserved site , Serine/threonine protein kinase-related
GSPATG00023236001	8.37228	6.03239e-06	NA	NA		no	no	No_cluster
GSPATG00001960001	8.34234	6.41828e-07	NA	NA	Cathepsin	no	no	No_cluster	Peptidase, cysteine peptidase active site , Peptidase C1A, papain C-terminal , Peptidase C1A, papain , Proteinase inhibitor I29, cathepsin propeptide
GSPATG00025476001	8.30875	6.0585e-08	NA	NA	Uncharacterized protein (Fragment)	no	no	No_cluster	Biotin/lipoate A/B protein ligase , Biotin--acetyl-CoA-carboxylase ligase
GSPATG00037693001	8.27929	2.38509e-07	NA	NA	All4933 protein	no	no	No_cluster
GSPATG00009488001	8.24722	5.04257e-08	NA	NA	Ubiquitin fusion degradation protein UFD1 containing protein	no	no	No_cluster	Ubiquitin fusion degradation protein UFD1
GSPATG00037680001	8.24583	1.11129e-05	NA	NA		no	no	No_cluster
GSPATG00011653001	8.1833	2.27304e-14	NA	NA	Peptidase C14 caspase catalytic subunit p20 (Precursor)	no	no	No_cluster	Tetratricopeptide TPR-1 , Tetratricopeptide-like helical , Tetratricopeptide region
GSPATG00012799001	8.1697	1.02283e-08	NA	NA		no	no	No_cluster
GSPATG00007140001	8.15618	4.90093e-30	NA	NA		no	no	No_cluster
GSPATG00036702001	8.10586	2.48269e-09	NA	NA	Predicted protein	no	no	No_cluster	TLDc
GSPATG00035707001	8.05035	5.3595e-08	NA	NA		no	no	No_cluster
GSPATG00038584001	8.04923	3.85977e-07	NA	NA		no	no	No_cluster
GSPATG00018388001	8.04667	1.17655e-10	NA	NA	tRNA (GuanineN(7))methyltransferase putative	no	no	No_cluster
GSPATG00014230001	8.03678	5.91736e-19	NA	NA	G surface protein	no	no	No_cluster	Notch region , Paramecium surface antigen , Plexin/semaphorin/integrin , Proteinase inhibitor I14/I15, hirudin/antistatin , Plexin-like fold
GSPATG00030883001	7.79978	1.24242e-11	NA	NA		no	no	No_cluster
GSPATG00023029001	7.79021	5.2036e-06	NA	NA	Uncharacterized protein (Fragment)	no	no	No_cluster	EGF-like, type 3 , Zinc finger, RING-type , Zinc finger, RING/FYVE/PHD-type
GSPATG00030642001	7.73969	8.67141e-05	NA	NA	Isoleucine--tRNA ligase	no	no	No_cluster
GSPATG00031492001	7.70898	8.54048e-06	NA	NA	Uncharacterized protein	no	no	No_cluster
GSPATG00016113001	7.69454	8.00913e-12	NA	NA		no	no	No_cluster
GSPATG00008382001	7.51163	5.34402e-05	NA	NA	Cathepsin	no	no	No_cluster	Peptidase C1A, papain C-terminal , Peptidase C1A, papain , Proteinase inhibitor I29, cathepsin propeptide
GSPATG00031435001	7.48222	8.42467e-13	NA	NA		no	no	No_cluster	Tetratricopeptide TPR-1 , Tetratricopeptide-like helical , Tetratricopeptide region
GSPATG00013494001	7.4753	4.08218e-16	NA	NA	Uncharacterized protein	no	no	No_cluster	Protein kinase, core , Protein kinase-like , Mitogen activated protein kinase kinase kinase 4
GSPATG00038824001	7.42535	2.07893e-06	NA	NA	Putative uncharacterized protein	no	no	No_cluster	EGF , Furin-like repeat , Growth factor, receptor
GSPATG00020319001	7.4103	4.84372e-09	NA	NA		no	no	No_cluster
GSPATG00017501001	7.40713	1.05558e-05	NA	NA	Piso0_000447 protein	no	no	No_cluster
GSPATG00006905001	7.36187	1.07487e-15	NA	NA		no	no	No_cluster
GSPATG00037228001	7.35216	2.14573e-06	NA	NA		no	no	No_cluster
GSPATG00030096001	7.33718	5.79047e-06	NA	NA		no	no	No_cluster	WD40 repeat , WD40 repeat-like , WD40/YVTN repeat-like
GSPATG00026644001	7.31302	5.59553e-07	NA	NA	(Myosin heavy-chain) kinase	no	no	No_cluster	Pentapeptide repeat , WD40 repeat , WD40 repeat-like , WD40/YVTN repeat-like
GSPATG00025603001	7.23226	7.63665e-15	NA	NA		no	no	No_cluster
GSPATG00003122001	7.13878	0.000194154	NA	NA		no	no	No_cluster
GSPATG00034489001	7.11334	1.54201e-10	NA	NA	Homospermidine synthase	no	no	No_cluster	Homospermidine synthase , NAD(P)-binding
GSPATG00008933001	7.09739	5.02749e-05	NA	NA		no	no	No_cluster	Zinc finger, RING-type , Zinc finger, RING/FYVE/PHD-type
GSPATG00004235001	7.06132	1.50674e-27	NA	NA	Putative uncharacterized protein	no	no	No_cluster	Armadillo-type fold
GSPATG00013991001	7.01759	1.73641e-05	NA	NA		no	no	No_cluster
GSPATG00032485001	6.9975	7.64342e-05	NA	NA		no	no	No_cluster
GSPATG00025808001	6.91123	5.94303e-11	NA	NA	Putative uncharacterized protein	no	no	No_cluster
GSPATG00018643001	6.90317	4.26207e-07	NA	NA	Uncharacterized protein (Fragment)	no	no	No_cluster	ABC transporter, transmembrane region , ABC transporter-like , AAA+ ATPase, core , ABC transporter, transmembrane region, type 1
GSPATG00004606001	6.87452	4.4094e-07	NA	NA		no	no	No_cluster
GSPATG00011686001	6.82628	2.06678e-07	NA	NA		no	no	No_cluster
GSPATG00003576001	6.7732	1.94775e-13	NA	NA	Putative uncharacterized protein	no	no	No_cluster
GSPATG00035792001	6.77095	2.52551e-28	NA	NA		no	no	No_cluster
GSPATG00003244001	6.76937	1.7043e-11	NA	NA	Putative uncharacterized protein	no	no	No_cluster
GSPATG00023961001	6.75573	5.14268e-13	NA	NA		no	no	No_cluster
GSPATG00007253001	6.67047	2.29136e-07	NA	NA		no	no	No_cluster
GSPATG00002467001	6.66432	3.7722e-13	NA	NA		no	no	No_cluster
GSPATG00035199001	6.54145	1.36755e-06	NA	NA		no	no	No_cluster
GSPATG00026723001	6.522	1.96578e-17	NA	NA	156D suface antigen	no	no	No_cluster	Paramecium surface antigen , Protease inhibitor I8, cysteine-rich trypsin inhibitor-like
GSPATG00037507001	6.38575	4.48548e-10	NA	NA	Uncharacterized protein	no	no	No_cluster
GSPATG00014378001	6.30257	0.000313119	NA	NA	Myb-like DNA-binding domain containing protein	no	no	No_cluster	SANT, DNA-binding , Homeodomain-like , Homeodomain-related , Myb, DNA-binding , Myb transcription factor
GSPATG00039728001	6.284	0.000115463	NA	NA	Putative uncharacterized protein	no	no	No_cluster	Growth factor, receptor
GSPATG00008928001	6.2748	0.000106854	NA	NA	Putative uncharacterized protein	no	no	No_cluster
GSPATG00004320001	6.25656	3.56901e-06	NA	NA	FAD binding domain containing protein	no	no	No_cluster	Homeodomain-like
GSPATG00034445001	6.25516	8.66104e-08	NA	NA		no	no	No_cluster
GSPATG00009895001	6.16247	4.62169e-06	NA	NA	Uncharacterized protein	no	no	No_cluster
GSPATG00013456001	6.15793	1.28423e-05	NA	NA		no	no	No_cluster	Homeodomain-like
GSPATG00003635001	6.13483	7.39877e-07	NA	NA	Uncharacterized protein	no	no	No_cluster
GSPATG00039681001	6.13371	7.52848e-10	NA	NA	Ribosomal protein VAR1	no	no	No_cluster
GSPATG00037652001	6.09763	1.31201e-27	NA	NA	GI21743	no	no	No_cluster	Concanavalin A-like lectin/glucanase
GSPATG00028960001	6.06708	5.26297e-05	NA	NA	Cyclin	no	no	No_cluster	Cyclin , Cyclin, N-terminal , Cyclin-like , Cyclin-related , Cyclin, A/B/D/E
GSPATG00032570001	6.02318	3.99406e-05	NA	NA	Putative uncharacterized protein	no	no	No_cluster
GSPATG00035782001	5.98775	2.17724e-16	NA	NA	Putative uncharacterized protein (Fragment)	no	no	No_cluster
GSPATG00023679001	5.96259	1.1861e-18	NA	NA	Putative uncharacterized protein (Fragment)	no	no	No_cluster
GSPATG00025823001	5.94054	2.51458e-06	NA	NA		no	no	No_cluster
GSPATG00025633001	5.90027	1.16236e-07	NA	NA		no	no	No_cluster
GSPATG00021807001	5.86749	2.75415e-12	NA	NA	PHD-finger family protein	no	no	No_cluster	Bromo adjacent region , Zinc finger, PHD-type , Zinc finger, FYVE/PHD-type , Zinc finger, RING/FYVE/PHD-type
GSPATG00016036001	5.85374	8.21072e-16	NA	NA	Uncharacterized protein	no	no	No_cluster	EGF , Furin-like repeat , Growth factor, receptor , EGF-like region, conserved site
GSPATG00016989001	5.81982	7.17833e-05	NA	NA	Uncharacterized protein	no	no	No_cluster
GSPATG00022974001	5.79504	1.47465e-05	NA	NA	O-acyltransferase	no	no	No_cluster	Membrane bound O-acyl transferase, MBOAT
GSPATG00036946001	5.76075	1.7346e-09	NA	NA		no	no	No_cluster
GSPATG00018729001	5.73819	1.89699e-09	NA	NA	Putative uncharacterized protein	no	no	No_cluster	Protein phosphatase 2C-related , Protein phosphatase 2C, N-terminal , Protein phosphatase 2C
GSPATG00024205001	5.73446	5.75584e-09	NA	NA	Protein kinase domain containing protein	no	no	No_cluster	Protein kinase, core , Tyrosine protein kinase , Serine/threonine protein kinase , Serine/threonine protein kinase, active site , Protein kinase-like , Serine/threonine protein kinase-related
GSPATG00039073001	5.73111	1.16091e-16	NA	NA	Putative uncharacterized protein (Fragment)	no	no	No_cluster
GSPATG00034484001	5.69985	5.81665e-09	NA	NA		no	no	No_cluster
GSPATG00028732001	5.6885	3.97233e-12	NA	NA	Uncharacterized protein	no	no	No_cluster
GSPATG00031647001	5.60874	1.8801e-05	NA	NA		no	no	No_cluster
GSPATG00018130001	5.60696	0.00130661	NA	NA	Putative uncharacterized protein	no	no	No_cluster	SANT, DNA-binding , Homeodomain-like , Homeodomain-related , Myb, DNA-binding , Myb transcription factor
GSPATG00009500001	5.59675	0.000235889	NA	NA	Zinc finger domain	no	no	No_cluster	Cysteine rich repeat, tripleX , EGF , Furin-like repeat , Growth factor, receptor
GSPATG00029093001	5.55826	1.34516e-09	NA	NA		no	no	No_cluster
GSPATG00023829001	5.55365	7.94262e-26	NA	NA		no	no	No_cluster
GSPATG00033189001	5.54358	6.34294e-07	NA	NA	IPT/TIG domain containing protein	no	no	No_cluster	Pectin lyase fold/virulence factor
GSPATG00032875001	5.54292	0.000295226	NA	NA	FAD binding domain containing protein	no	no	No_cluster	Homeodomain-like
GSPATG00001637001	5.53298	5.50703e-09	NA	NA	Trichocyst matrix protein T1-B	no	no	No_cluster	Lipid/polyisoprenoid-binding, YceI-like
GSPATG00019540001	5.51804	1.39444e-05	NA	NA		no	no	No_cluster
GSPATG00004106001	5.51002	4.3189e-06	NA	NA		no	no	No_cluster
GSPATG00032679001	5.49685	7.87592e-09	NA	NA		no	no	No_cluster
GSPATG00029620001	5.4682	6.30622e-06	NA	NA	Synaptonemal complex protein 1	no	no	No_cluster
GSPATG00033964001	5.4626	0.000689356	NA	NA	DOMON domain containing protein	no	no	No_cluster
GSPATG00027015001	5.45881	1.62969e-05	NA	NA	Putative uncharacterized protein	no	no	No_cluster	WD40 repeat , WD40 repeat-like , WD40/YVTN repeat-like
GSPATG00027471001	5.42127	1.40249e-06	NA	NA		no	no	No_cluster
GSPATG00005517001	5.41078	4.09518e-05	NA	NA		no	no	No_cluster
GSPATG00011306001	5.35562	0.000206009	NA	NA	Uncharacterized protein	no	no	No_cluster
GSPATG00013363001	5.33436	0.000194686	NA	NA		no	no	No_cluster
GSPATG00039671001	5.33411	2.7123e-12	NA	NA		no	no	No_cluster
GSPATG00025319001	5.32032	0.000722551	NA	NA	Uncharacterized protein	no	no	No_cluster
GSPATG00004040001	5.30909	2.59617e-27	NA	NA	Trichocyst matrix protein T2-A	no	no	No_cluster
GSPATG00002589001	5.29079	6.40641e-05	NA	NA	Protein kinase domain containing protein	no	no	No_cluster	Protein kinase, core , Tyrosine protein kinase , Serine/threonine protein kinase , Serine/threonine protein kinase, active site , Protein kinase-like , Serine/threonine protein kinase-related
GSPATG00030836001	5.28778	5.56209e-14	NA	NA		no	no	No_cluster
GSPATG00031850001	5.27672	3.88832e-12	NA	NA	Putative uncharacterized protein	no	no	No_cluster	Poly(ADP-ribose) polymerase, catalytic region
GSPATG00010361001	5.26885	1.7636e-05	NA	NA	Protein kinase domain protein	no	no	No_cluster	Protein kinase, core , Tyrosine protein kinase , Serine/threonine protein kinase , Serine/threonine protein kinase, active site , Protein kinase-like , Protein kinase ATP binding, conserved site , Serine/threonine protein kinase-related
GSPATG00021270001	5.25268	1.47148e-05	NA	NA	N/a	no	no	No_cluster	Protein kinase, core , Calcium-binding EF-hand , Serine/threonine protein kinase , Protein kinase-like , EF-Hand type , Serine/threonine protein kinase-related
GSPATG00036692001	5.24097	1.0585e-10	NA	NA		no	no	No_cluster
GSPATG00024043001	5.21469	0.000117231	NA	NA	Putative uncharacterized protein	no	no	No_cluster
GSPATG00038097001	5.19927	1.06432e-18	NA	NA	Trichocyst matrix protein (Fragment)	no	no	No_cluster
GSPATG00024243001	5.1932	3.09764e-05	NA	NA		no	no	No_cluster
GSPATG00020180001	5.14952	3.85387e-09	NA	NA	NLI interacting factor-like phosphatase family protein	no	no	No_cluster	NLI interacting factor , Dullard-like phosphatase domain
GSPATG00031768001	5.1461	1.69088e-08	NA	NA	Protein kinase domain protein (Fragment)	no	no	No_cluster	Protein kinase, core , Serine/threonine protein kinase , Protein kinase-like , Testis-specific serine-threonine kinase , Serine/threonine protein kinase-related
GSPATG00012978001	5.12063	2.63688e-08	NA	NA	Uncharacterized protein	no	no	No_cluster
GSPATG00028323001	5.10949	1.54712e-23	NA	NA	Enterotoxin	no	no	No_cluster
GSPATG00002904001	5.10007	0.000220325	NA	NA		no	no	No_cluster
GSPATG00004595001	5.09961	6.86984e-05	NA	NA	Aliphatic amidase	no	no	No_cluster
GSPATG00029136001	5.09232	0.00230476	NA	NA		no	no	No_cluster
GSPATG00011672001	5.083	5.24198e-09	NA	NA		no	no	No_cluster
GSPATG00007526001	5.0594	8.74441e-17	NA	NA	Trichocyst matrix protein (Fragment)	no	no	No_cluster
GSPATG00003231001	5.03704	1.05329e-06	NA	NA		no	no	No_cluster
GSPATG00019412001	5.0067	2.19852e-13	NA	NA		no	no	No_cluster
GSPATG00004906001	5.00415	0.000167861	NA	NA	Protein kinase domain protein	no	no	No_cluster	Protein kinase, core , Tyrosine protein kinase , Serine/threonine protein kinase , Serine/threonine protein kinase, active site , Protein kinase-like , Protein kinase ATP binding, conserved site , Serine/threonine protein kinase-related
GSPATG00017199001	4.99169	2.08673e-10	NA	NA	Surface antigen G	no	no	No_cluster	Notch region , Paramecium surface antigen , Plexin/semaphorin/integrin , Plexin-like fold
GSPATG00031963001	4.95711	0.000154753	NA	NA		no	no	No_cluster
GSPATG00002373001	4.93857	4.70156e-10	NA	NA	Uncharacterized protein (Fragment)	no	no	No_cluster	Cupin, RmlC-type , Protein of unknown function DUF1637
GSPATG00023182001	4.93012	0.000333027	NA	NA	Predicted protein (Fragment)	no	no	No_cluster	Heat shock factor (HSF)-type, DNA-binding , Winged helix repressor DNA-binding
GSPATG00014101001	4.9115	3.4271e-06	NA	NA	Putative uncharacterized protein	no	no	No_cluster
GSPATG00024594001	4.90589	0.000769041	NA	NA		no	no	No_cluster	Immunoglobulin E-set
GSPATG00001307001	4.90063	0.000439034	NA	NA		no	no	No_cluster
GSPATG00037116001	4.89567	2.81812e-06	NA	NA		no	no	No_cluster	Zinc finger, RING-type , EGF-like , Zinc finger, RING/FYVE/PHD-type
GSPATG00028822001	4.88787	5.01476e-11	NA	NA	Myb-like DNA-binding domain containing protein	no	no	No_cluster	SANT, DNA-binding , Homeodomain-like , Homeodomain-related , Myb, DNA-binding , Myb transcription factor
GSPATG00014559001	4.88586	1.0279e-09	NA	NA	Trichocyst matrix protein T2-C	no	no	No_cluster	Prefoldin
GSPATG00022629001	4.86861	0.00163034	NA	NA		no	no	No_cluster
GSPATG00014786001	4.85832	1.30433e-09	NA	NA	Uncharacterized protein	no	no	No_cluster
GSPATG00038151001	4.81667	3.71625e-07	NA	NA	Transcription factor MYB1R1	no	no	No_cluster	Homeodomain-like
GSPATG00009258001	4.816	0.000776852	NA	NA	Putative uncharacterized protein	no	no	No_cluster
GSPATG00010588001	4.79985	0.000554375	NA	NA		no	no	No_cluster
GSPATG00038098001	4.79382	4.66191e-12	NA	NA	Trichocyst matrix protein (Fragment)	no	no	No_cluster
GSPATG00014118001	4.78532	1.168e-06	NA	NA		no	no	No_cluster
GSPATG00022628001	4.76912	0.00116239	NA	NA	Putative uncharacterized protein	no	no	No_cluster
GSPATG00008697001	4.76505	2.31835e-05	NA	NA	D-alanine--D-alanine ligase	no	no	No_cluster
GSPATG00021832001	4.76015	0.000191791	NA	NA		no	no	No_cluster
GSPATG00035730001	4.74523	5.88475e-11	NA	NA	Uncharacterized protein	no	no	No_cluster
GSPATG00003150001	4.73612	6.86151e-06	NA	NA		no	no	No_cluster
GSPATG00026826001	4.73423	0.00251006	NA	NA		no	no	No_cluster
GSPATG00028234001	4.73034	2.00359e-11	NA	NA		no	no	No_cluster
GSPATG00033912001	4.72475	3.95997e-08	NA	NA	Predicted protein	no	no	No_cluster	Protein kinase, core , MORN motif , Protein kinase-like
GSPATG00039408001	4.7043	0.000850231	NA	NA		no	no	No_cluster
GSPATG00027684001	4.68188	0.000744639	NA	NA		no	no	No_cluster
GSPATG00027456001	4.67071	0.000132348	NA	NA	Uncharacterized protein	no	no	No_cluster	Ribonuclease III
GSPATG00005186001	4.6692	0.00159979	NA	NA		no	no	No_cluster
GSPATG00000254001	4.65259	2.67494e-13	NA	NA	Putative uncharacterized protein	no	no	No_cluster
GSPATG00037831001	4.6485	1.21057e-08	NA	NA		no	no	No_cluster
GSPATG00004873001	4.63721	0.000100303	NA	NA		no	no	No_cluster
GSPATG00026676001	4.61955	0.00174541	NA	NA	Uncharacterized protein	no	no	No_cluster
GSPATG00012738001	4.60465	0.00410263	NA	NA		no	no	No_cluster
GSPATG00007208001	4.60346	9.4715e-07	NA	NA	Dihydroorotate dehydrogenase family protein	no	no	No_cluster	Adrenodoxin reductase , Dihydroorotate dehydrogenase, core , Pyridine nucleotide-disulphide oxidoreductase, NAD-binding region , 4Fe-4S ferredoxin, iron-sulphur binding , Fumarate reductase/succinate dehydrogenase flavoprotein, N-terminal , Alpha-helical ferredoxin , Fumarate reductase, C-terminal , FAD-dependent pyridine nucleotide-disulphide oxidoreductase , Aldolase-type TIM barrel , NAD(P)-bi…
GSPATG00022024001	4.5959	1.61012e-06	NA	NA	Cyclic nucleotide-binding domain containing protein	no	no	No_cluster	Cyclic nucleotide-binding , RmlC-like jelly roll fold
GSPATG00028770001	4.58743	6.69792e-05	NA	NA	FAD binding domain containing protein	no	no	No_cluster	Homeodomain-like
GSPATG00035783001	4.56924	1.32914e-08	NA	NA	Uncharacterized protein	no	no	No_cluster
GSPATG00010047001	4.56126	1.63422e-06	NA	NA	Putative uncharacterized protein	no	no	No_cluster	Protein kinase, core , Tyrosine protein kinase , Serine/threonine protein kinase , Serine/threonine protein kinase, active site , Protein kinase-like , Protein kinase ATP binding, conserved site , Serine/threonine protein kinase-related
GSPATG00001306001	4.55646	7.4796e-15	NA	NA		no	no	No_cluster
GSPATG00000620001	4.55442	7.93647e-05	NA	NA		no	no	No_cluster	Zinc finger, C2H2-type
GSPATG00014883001	4.55391	1.30108e-21	NA	NA	Trichocyst matrix protein T1-F	no	no	No_cluster
GSPATG00018736001	4.55124	7.16541e-16	NA	NA		no	no	No_cluster
GSPATG00034059001	4.54577	5.21457e-06	NA	NA		no	no	No_cluster	Sel1-like , Tetratricopeptide-like helical , Tetratricopeptide region , Tetratricopeptide TPR2
GSPATG00007527001	4.53838	1.15666e-20	NA	NA	Trichocyst matrix protein (Fragment)	no	no	No_cluster
GSPATG00029519001	4.53766	0.0011162	NA	NA		no	no	No_cluster
GSPATG00010304001	4.53678	0.000549816	NA	NA		no	no	No_cluster
GSPATG00030591001	4.53617	0.000440477	NA	NA	Putative WD-40 repeat protein	no	no	No_cluster	WD40 repeat , Pyrrolo-quinoline quinone , WD40 repeat-like , WD40/YVTN repeat-like
GSPATG00005584001	4.53237	1.15763e-05	NA	NA	Anaerobic ribonucleoside-triphosphate reductase	no	no	No_cluster
GSPATG00028431001	4.52962	8.9438e-05	NA	NA	Uncharacterized protein	no	no	No_cluster	U box , Tetracycline transcriptional regulator, TetR-related, C-terminal , Zinc finger, RING/FYVE/PHD-type
GSPATG00020276001	4.52756	1.01233e-08	NA	NA		no	no	No_cluster
GSPATG00012826001	4.52293	0.00308045	NA	NA		no	no	No_cluster
GSPATG00010842001	4.52078	9.03415e-10	NA	NA		no	no	No_cluster
GSPATG00006694001	4.52057	6.13745e-11	NA	NA		no	no	No_cluster
GSPATG00032683001	4.51481	2.74902e-05	NA	NA	Putative uncharacterized protein	no	no	No_cluster
GSPATG00001877001	4.50735	2.27829e-05	NA	NA	Zinc finger lsd1 subclass family protein	no	no	No_cluster	TNFR/CD27/30/40/95 cysteine-rich region , EGF , Furin-like repeat , Growth factor, receptor
GSPATG00021588001	4.5028	0.000318354	NA	NA		no	no	No_cluster
GSPATG00004598001	4.48592	0.00137464	NA	NA	Protein kinase domain containing protein	no	no	No_cluster	Protein kinase, core , Tyrosine protein kinase , Serine/threonine protein kinase , Serine/threonine protein kinase, active site , Protein kinase-like , Protein kinase ATP binding, conserved site , Serine/threonine protein kinase-related
GSPATG00034697001	4.48539	2.89668e-19	NA	NA	Uncharacterized protein	no	no	No_cluster
GSPATG00032088001	4.4833	0.000115739	NA	NA		no	no	No_cluster	SFT2-like
GSPATG00013908001	4.47101	2.16429e-06	NA	NA		no	no	No_cluster
GSPATG00004439001	4.46255	2.45683e-05	NA	NA		no	no	No_cluster
GSPATG00034160001	4.45388	2.61966e-16	NA	NA	Probable calcium/calmodulin-binding membrane protein PCM4 (Fragment)	no	no	No_cluster	Beta and gamma crystallin , Furin-like repeat , Growth factor, receptor , Gamma-crystallin related
GSPATG00034678001	4.44586	1.35344e-05	NA	NA	T-lymphocyte activation antigen CD80	no	no	No_cluster	MAM
GSPATG00036347001	4.44147	8.51406e-10	NA	NA	Uncharacterized protein	no	no	No_cluster
GSPATG00037412001	4.43654	0.00267611	NA	NA	Cathepsin F	no	no	No_cluster	Peptidase, cysteine peptidase active site , Peptidase C1A, papain C-terminal , Peptidase C1A, papain , Proteinase inhibitor I29, cathepsin propeptide
GSPATG00030085001	4.42615	1.19263e-13	NA	NA		no	no	No_cluster
GSPATG00021571001	4.41615	0.00231146	NA	NA		no	no	No_cluster
GSPATG00028988001	4.40264	4.60759e-05	NA	NA		no	no	No_cluster
GSPATG00021321001	4.3972	5.91342e-08	NA	NA	VSP	no	no	No_cluster
GSPATG00036026001	4.38899	7.17219e-15	NA	NA		no	no	No_cluster	Beta and gamma crystallin , Gamma-crystallin related
GSPATG00016753001	4.36766	5.73614e-06	NA	NA	Protein kinase domain containing protein	no	no	No_cluster	Protein kinase, core , Tyrosine protein kinase , Serine/threonine protein kinase , Serine/threonine protein kinase, active site , Protein kinase-like , Serine/threonine protein kinase-related
GSPATG00012912001	4.36765	1.64773e-05	NA	NA	Cyclic nucleotide-binding domain containing protein	no	no	No_cluster	Cyclic nucleotide-binding , RmlC-like jelly roll fold
GSPATG00014040001	4.35848	3.90434e-07	NA	NA		no	no	No_cluster
GSPATG00001409001	4.35023	3.34119e-05	NA	NA	Uncharacterized protein	no	no	No_cluster
GSPATG00013075001	4.34416	8.88258e-07	NA	NA	Myb-like DNA-binding domain containing protein	no	no	No_cluster	SANT, DNA-binding , Homeodomain-like , Homeodomain-related , Myb, DNA-binding , Myb transcription factor
GSPATG00036446001	4.34131	1.13659e-10	NA	NA		no	no	No_cluster
GSPATG00023794001	4.3364	4.93598e-08	NA	NA	Protein SUPPRESSOR OF NIM1 1	no	no	No_cluster
GSPATG00014888001	4.32977	1.27974e-18	NA	NA	Trichocyst matrix protein (Fragment)	no	no	No_cluster
GSPATG00037756001	4.32933	1.4524e-06	NA	NA		no	no	No_cluster	High mobility group box, HMG
GSPATG00007528001	4.32726	4.29557e-19	NA	NA	Trichocyst matrix protein (Fragment)	no	no	No_cluster
GSPATG00011713001	4.32417	0.000157629	NA	NA	Uncharacterized protein	no	no	No_cluster	MORN motif
GSPATG00003777001	4.31809	1.28349e-07	NA	NA		no	no	No_cluster
GSPATG00035507001	4.30762	9.10698e-11	NA	NA	Singapore isolate B (sub-type 7) whole genome shotgun sequence assembly	no	no	No_cluster	ATPase, P-type, K/Mg/Cd/Cu/Zn/Na/Ca/Na/H-transporter , E1-E2 ATPase-associated region
GSPATG00022606001	4.30752	8.02317e-05	NA	NA	Phosphatidylinositol 4-phosphate 5-kinase 2	no	no	No_cluster	MORN motif
GSPATG00032508001	4.30706	9.60344e-17	NA	NA	Trichocyst matrix protein (Fragment)	no	no	No_cluster
GSPATG00039074001	4.30378	3.82857e-07	NA	NA	Putative uncharacterized protein (Fragment)	no	no	No_cluster	Concanavalin A-like lectin/glucanase
GSPATG00030584001	4.29592	2.07685e-05	NA	NA		no	no	No_cluster
GSPATG00030075001	4.29516	0.000131014	NA	NA	Uncharacterized protein	no	no	No_cluster	Homeodomain-like
GSPATG00000312001	4.29491	2.71283e-05	NA	NA		no	no	No_cluster
GSPATG00021389001	4.27981	1.01973e-10	NA	NA	Uncharacterized protein	no	no	No_cluster
GSPATG00022788001	4.27896	1.5433e-10	NA	NA		no	no	No_cluster	Tetrapyrrole biosynthesis, glutamyl-tRNA reductase, C-terminal
GSPATG00032523001	4.27727	2.55272e-09	NA	NA		no	no	No_cluster	Protein kinase, core , Serine/threonine protein kinase , MORN motif , Protein kinase-like
GSPATG00023305001	4.27272	0.00099452	NA	NA		no	no	No_cluster
GSPATG00010266001	4.27152	5.05068e-06	NA	NA	Putative uncharacterized protein	no	no	No_cluster
GSPATG00004402001	4.26379	0.000700863	NA	NA	Putative uncharacterized protein	no	no	No_cluster
GSPATG00024501001	4.26006	4.53008e-05	NA	NA	Putative uncharacterized protein	no	no	No_cluster
GSPATG00033018001	4.24981	2.63363e-16	NA	NA		no	no	No_cluster
GSPATG00014927001	4.24598	2.74464e-08	NA	NA	GYF domain containing protein	no	no	No_cluster	GYF
GSPATG00036494001	4.24451	0.000458445	NA	NA	Putative uncharacterized protein	no	no	No_cluster
GSPATG00014411001	4.24006	2.38014e-06	NA	NA	Uncharacterized protein	no	no	No_cluster	Protein kinase, core , Tyrosine protein kinase , Serine/threonine protein kinase , Protein kinase-like , Serine/threonine protein kinase-related
GSPATG00020405001	4.2376	1.75377e-13	NA	NA		no	no	No_cluster	Beta and gamma crystallin , Gamma-crystallin related
GSPATG00011926001	4.22954	0.000106166	NA	NA		no	no	No_cluster
GSPATG00031015001	4.22759	3.79793e-07	NA	NA	Kinesin-II	no	no	No_cluster	Kinesin, motor region
GSPATG00010589001	4.22457	0.00159822	NA	NA	Uncharacterized protein	no	no	No_cluster	RabGAP/TBC
GSPATG00039080001	4.20489	4.77079e-10	NA	NA	Putative uncharacterized protein	no	no	No_cluster
GSPATG00012096001	4.19251	0.00484706	NA	NA	Uncharacterized protein	no	no	No_cluster
GSPATG00025547001	4.18719	8.34295e-06	NA	NA		no	no	No_cluster
GSPATG00018881001	4.18038	2.19425e-08	NA	NA		no	no	No_cluster
GSPATG00018970001	4.17708	0.00014382	NA	NA	Mitochondrial carrier protein	no	no	No_cluster	Mitochondrial substrate carrier
GSPATG00011013001	4.16652	0.00613228	NA	NA		no	no	No_cluster
GSPATG00013112001	4.15761	0.00686781	NA	NA		no	no	No_cluster
GSPATG00009281001	4.1541	8.74441e-17	NA	NA		no	no	No_cluster
GSPATG00033917001	4.15081	0.00156213	NA	NA	Dual specificity protein kinase zak2	no	no	No_cluster	Protein kinase, core , MORN motif , Protein kinase-like
GSPATG00007620001	4.1502	0.000207012	NA	NA	NADH dehydrogenase	no	no	No_cluster
GSPATG00032540001	4.14516	0.000199878	NA	NA		no	no	No_cluster	Ferredoxin
GSPATG00006800001	4.13298	0.00594158	NA	NA	Probable calcium/calmodulin-binding membrane protein PCM4 (Fragment)	no	no	No_cluster	Growth factor, receptor
GSPATG00015763001	4.12945	0.00361387	NA	NA		no	no	No_cluster
GSPATG00000931001	4.11575	0.00475329	NA	NA	Valyl-tRNA synthetase	no	no	No_cluster
GSPATG00027508001	4.11291	1.38634e-05	NA	NA	Chitin synthase family protein	no	no	No_cluster	Chitin synthase
[truncated: 2,885 more rows]
