# Supplementary material for: MKS-NPHP module proteins control ciliary shedding at the transition zone
Source: PLoS Biol. 2020 Mar 12;18(3):e3000640. doi: 10.1371/journal.pbio.3000640 (PMC7093003; doi:10.1371/journal.pbio.3000640)
Supplement: S3 Table — Primer sequences used in this study. (XLSX) [file pbio.3000640.s010.xlsx]

## Sheet: Feuil1
Construction of TMEM107-GFP/PTET.51.1.G03000250	ttaaACTAGTATGACTATTAATGGATTATTGATA
	ttaaCTCGAGtcctcctccATTCCCTTTTCTTGATAGCCTTCTTTTGAA
Construction of of inactivation vector TMEM107/PTET.51.1.G03000250	ttaaACTAGTATGACTATTAATGGATTATTGATA
	ttaaCTCGAGtcctcctccATTCCCTTTTCTTGATAGCCTTCTTTTGAA
Construction of CEP290-GFP/PTET.51.1.G0130345	ATCAAATCATTAATTAAATAAATCAactagtATGTCTGAGAGTGAAAATTTCAAATTAAGAAGAGAAATT
	TAATTCTTCTCCTTTAGACATGCGTACctcgagtcctcctccTTTTTTATTTTTTAAACTAAACTTTTAAGACTGTTGTTAT
Construction of NPHP4-GFP/PTET.51.1.G0020231	TCAAATCATTAATTAAATAAATCAactagtATGTCAACCGAAGACATAAACTCAATAAAG
	GAGAGGCATAATGAGAGGAGGTAAACAAAATGCCTAAATA
	TATTTAGGCATTTTGTTTACCTCCTCTCATTATGCCTCTC
	AATAATTCTTCTCCTTTAGACATGCGTACctcgagtcctcctcctccATAAACATATTTGATATTGAGTGCAATGACATC
Construction of inactivation vector CEP290/PTET.51.1.G0130345	ttaaCTCGAGGTGCCCATGCCCATAGCT
	ttaaACTAGTATGTCTGAGAGTGAAAATTTCA
	GAAAAGCTTATGTTGTTGGAAAGATTGAAAGGAGCAT
	ATGCTCCTTTCAATCTTTCCAACAACATAAGCTTTTC
Construction of double inactivation vector NPHP4/PTET.51.1.G0020231/PTET.51.1.G0130026	GAGACCGGCAGATCTGATATCATCGATGAATTCGAGCTCTTTTTGTAATTGACTTAATGACGAGATTCTCTTCCATCTAT
	AAGTCATTTTCTACTTCAAATACAAAACAAGCCTTCTACGTATAATTGTTGAGCCTCATTAATAGCCAAT
	ATTGGCTATTAATGAGGCTCAACAATTATACGTAGAAGGCTTGTTTTGTATTTGAAGTAGAAAATGACTT
	GCGTCACGTGGCTAGCCATGGAACCGGTGGATCCACTAGTTTCAGTAAGGTCTTTGGGTTTGTCCGAAGTTATTTTC
Construction of inactivation vector Nphp4/PTET.51.1. G0290127	ttaaaagcttTACAAATAGTACTAAGACACTTATGG
	CCCATTCAACCACTAGTTGTTCATTATTGCAA
Construction of inactivation vector TMEM216/PTET.51.1.G0150351	tagttggtaccGGAAGCAACTAATATTAGCGACG
	tataactcgagCTGATAAGCTGAATAGCAATTC
Construction of inactivation vector TMEM216/PTET.51.1.G0300269	ttttctgcagCCAAAATTACAACATAAGTTTATAAGAC
	aaatctcgagGGAGGCTGCAAACATTAATG
Construction of inactivation vector TMEM216/PTET.51.1.G0250321	atttctagaATGAAGGAGGCATCCAATATTAATG
	atgtctcgagtCATTGTTACTTCTCATAGTTTTTAAAAG
Construction of TMEM216-GFP/PTET.51.1.G0150351	aaatcaactagtATGAAGGAAGCAACTAATATTAGCG
	ctctctcgagcacctccaccTTGCTGCTTCTCGTAATTTTTG
