# Supplementary material for: MKS-NPHP module proteins control ciliary shedding at the transition zone
Source: PLoS Biol. 2020 Mar 12;18(3):e3000640. doi: 10.1371/journal.pbio.3000640 (PMC7093003; doi:10.1371/journal.pbio.3000640)
Supplement: S1 Data — Data corresponding with Fig 1C and Fig 1F. (XLSX) [file pbio.3000640.s011.xlsx]

## Sheet: Figure 1C mean TZ length
Figure 1C mean TZ length
ciliated BB	unciliated BB			number	mean	SD	p value (t-test)	One- or two-sided P value?
127	82		ciliated BB	100	135.92	8.26417	< 0,0001	Two-sided
134	90		unciliated BB	56	83.9821	8.54186
143	91
143	84
147	83
138	89
140	83
144	76
134	73
132	72
137	81
137	94
138	83
124	83
131	90
135	79
139	85
143	83
138	80
143	58
137	80
141	86
144	90
135	85
127	76
131	90
130	75
136	80
136	96
127	85
127	88
141	78
140	94
139	104
134	106
142	82
133	95
137	87
131	83
144	85
129	70
125	71
125	82
147	75
139	91
141	100
145	90
139	90
142	87
137	81
140	76
135	80
129	72
134	90
126	79
146	85
131
135
144
137
153
147
162
145
141
142
135
144
142
132
120
133
130
135
135
128
120
136
139
126
128
126
122
146
130
120
130
132
115
113
140
120
144
145
137
145
147
138
141
143

## Sheet: Figure 1F mean diameters
Figure 1F mean diameters
	tubulin	cep290	MKS2	Tmem107	Rpgrip1l	Nphp4			tubulin	cep290	MKS2	Tmem107	Rpgrip1l	Nphp4
2017-09-01	252.158	277.245	303.126	318.076	244.683	219.82		Number of values	226	264	192	92	242	141
	252.158	226.837	328.387	318.076	244.683	244.245
	252.158	226.837	303.127	318.076	244.683	244.245		Minimum	201.7	171.1	226.9	273.3	195.4	195.3
	252.158	226.837	328.387	318.076	269.152	244.245		25% Percentile	226.9	220	277.4	318.1	227.6	244.2
	252.158	201.633	252.606	340.796	293.62	244.245		Median	252.2	244.4	277.9	318.8	244.4	245.3
	252.158	252.041	303.127	340.796	244.683	219.821		75% Percentile	252.2	244.6	302.6	340.8	268.9	268.8
	226.942	252.041	277.866	318.077	244.683	268.67		Maximum	277.4	293.4	328.4	386.2	293.6	317.4
	252.158	226.836	303.127	295.356	244.683	219.82
	277.374	201.633	277.866	318.076	244.683	293.094		Mean	242	235.7	287.6	325.5	247.5	252.6
	252.158	226.836	303.126	318.076	244.683	244.245		Std. Deviation	17.63	24.31	23.1	22.6	21.82	24.16
	252.158	226.836	277.866	295.356	269.152	268.669		Std. Error of Mean	1.173	1.496	1.667	2.357	1.403	2.035
	252.157	226.836	252.606	340.797	220.215	244.245
	252.157	226.836	277.866	340.797	269.151	268.669		Lower 95% CI of mean	239.7	232.8	284.3	320.8	244.7	248.6
	277.374	277.245	303.126	318.076	220.215	219.82		Upper 95% CI of mean	244.3	238.7	290.9	330.2	250.2	256.6
	252.158	252.041	303.126	340.797	269.151	219.82
	252.158	226.836	328.387	386.236	269.151	244.383		Sum	54690	62236	55214	29945	59883	35618
	252.158	226.836	277.866	340.796	269.151	244.383
	252.158	226.836	303.126	295.357	268.792	268.822
	252.158	252.435	303.126	295.357	244.357	195.507
	226.942	277.679	277.866	318.076	293.229	244.384
	252.158	201.948	277.866	318.076	195.486	219.945
	252.158	252.435	303.126	340.797	244.357	219.945
	252.158	227.191	303.126	295.357	293.228	244.383
	226.942	201.948	252.606	295.357	244.357	244.383
	252.158	252.435	328.387	340.796	219.921	268.821
	226.942	227.191	252.606	363.516	268.793	195.507
	226.942	227.192	277.866	295.357	268.793	244.383
	252.158	227.192	277.866	340.796	268.793	268.822
	226.942	227.192	303.126	295.357	219.921	268.822
	252.158	201.948	277.866	318.076	244.357	268.822
	226.942	201.948	277.866	363.516	219.921	293.26
	252.158	252.435	252.606	318.076	268.793	244.383
	252.158	227.192	252.606	340.796	244.357	244.383
	252.158	227.192	327.805	295.357	268.793	244.383
	226.942	201.948	277.374	318.077	268.873	219.945
	226.942	227.191	302.589	318.077	219.987	268.821
	252.158	201.948	302.589	318.077	268.873	244.383
	226.942	252.435	302.589	340.797	244.43	268.821
	252.158	227.192	302.589	340.797	244.43	268.821
	226.942	252.435	302.589	340.797	244.43	219.945
	252.158	252.435	302.589	318.077	268.873	244.383
	226.942	252.435	302.589	340.796	268.873	268.821
	226.942	201.948	277.374	340.796	244.43	317.396
	252.158	252.435	277.374	318.076	244.43	268.565
	252.158	252.435	277.374	318.076	244.43	244.15
	252.158	252.435	277.374	295.357	268.873	244.15
	226.942	252.435	252.158	340.796	268.873	268.565
	252.158	252.435	277.373	318.076	268.873	219.735
	201.726	227.191	277.373	295.357	219.987	244.15
	226.942	227.191	277.373	318.077	244.43	268.566
	277.373	252.435	277.373		219.987	244.15
	252.158	220.153	302.59		244.43	268.566
	252.158	220.153	277.373		244.43	292.981
	252.158	171.231	277.373		244.5	244.15
	252.158	195.692	277.373		244.5	268.565
	277.373	220.153	277.373		220.05	195.32
	252.158	195.692	302.589		268.95	268.566
	252.158	244.615	302.589		268.95	269.03
	252.158	220.154	252.157		244.5	269.03
	277.373	244.615	327.805		244.5	269.03
	252.158	195.692	252.157		268.95	269.03
	252.158	220.154	277.373		244.5	269.03
	252.158	220.154	277.373		244.5	244.573
	252.158	244.383	277.373		244.5	195.658
	252.158	244.315	277.373		244.5	269.03
	252.158	268.747	252.158		268.95	269.03
	252.158	219.883	302.59		220.05	293.487
	252.158	219.884	327.805		268.95	244.573
	252.158	244.315	302.59		244.5	244.573
	226.942	244.315	277.374		268.95	293.488
	226.942	268.746	252.158		268.95	269.03
	226.942	244.315	277.374		220.05	269.03
	252.158	195.452	302.589		244.5	244.573
	252.158	195.452	277.374		268.95	244.573
	277.373	268.746	302.589		220.05	244.573
	252.157	244.394	277.373		244.5	269.03
	252.158	244.394	252.158		244.5	244.572
	252.158	244.394	277.373		268.95	244.572
	252.158	268.834	277.374		244.5	269.031
	226.942	268.834	302.59		268.95	269.03
	252.158	219.955	252.158		244.5	244.572
	252.158	268.834	327.805		244.5	293.418
	226.942	244.395	277.374		268.95	244.516
	226.942	244.395	302.589		244.5	244.516
	252.158	244.395	277.374		268.95
	226.942	195.515	302.589		268.95
	252.158	244.395	252.158		244.5
	252.158	244.395	277.374		268.95
	252.158	268.834	277.374		220.05
	277.373	244.395	302.589		244.5
	226.942	268.834	327.805		220.05
	277.373	219.954	226.942		268.95
	226.942	219.955	252.158		268.856
	226.942	244.394	277.374		219.973
	226.942	219.954	302.589		219.973
	252.158	219.954	252.158		268.856
	252.158	244.394	302.589		268.856
	226.942	244.395	277.374		268.856
	252.158	268.834	302.59		244.414
	226.942	268.834	252.158		268.856
	252.158	244.394	302.59		268.856
	226.942	244.394			268.856
	226.942	244.394			219.973
	252.158	293.273			219.973
	201.726	293.273			268.856
	226.942	244.394			244.414
	252.158	219.955			244.414
	226.942	244.394			219.973
	252.158	244.394			268.739
	226.942	244.394			219.878
	226.942	195.515			219.878
	226.942	244.394			219.878
	226.942				244.309
	252.158				268.739
	226.942				244.309
	226.942				244.309
	226.942
	252.158
	277.374
	226.942
	252.158
	252.158
	252.158
	252.158
	tubulin	cep290	MKS2	Tmem107	Rpgrip1l	Nphp4
2018-01-01	252.158	268.834	327.805	340.796	244.309	269.828
	252.158	244.394	277.373	340.796	195.447	220.769
	252.158	244.394	277.373	340.796	219.878	269.828
	226.942	244.394	302.589	340.796	219.878	245.299
	252.158	268.834	277.373	318.076	244.309	269.828
	226.942	244.394	277.373	318.076	219.878	220.768
	226.942	244.394	277.373	340.797	244.309	269.828
	252.158	268.834	302.59	340.797	268.739	245.298
	201.726	219.955	327.805	340.797	244.309	245.298
	252.158	268.834	302.59	295.357	268.739	196.239
	277.374	244.394	327.805	340.796	244.309	220.769
	252.158	219.955	327.805	318.076	244.309	269.828
	252.158	244.394	302.59	340.796	268.739	220.769
	252.158	244.394	302.59	296.066	268.739	220.769
	226.942	244.466	302.589	318.84	293.171	245.298
	252.158	220.019	277.374	318.84	244.309	269.828
	226.942	244.466	277.374	341.615	244.309	196.239
	252.158	268.913	277.374	364.389	244.309	268.967
	252.158	195.573	252.158	364.389	244.309	220.064
	226.942	268.912	302.59	364.389	244.309	268.967
	252.158	244.465	277.374	296.066	244.309	268.967
	226.942	220.019	302.589	318.84	244.309	268.967
	226.942	244.466	277.374	273.291	268.739	268.967
	252.158	244.466	302.59	341.615	244.309	219.905
	252.158	220.019	302.59	341.615	244.309	219.905
	226.942	293.359	302.59	296.066	244.309	268.772
	252.158	244.466	277.374	341.614	244.309	244.339
	252.158	244.466	277.374	364.389	219.878	268.772
	252.158	268.912	252.158	341.614	219.878	268.772
	252.158	171.126	302.59	341.614	244.308	219.905
	226.942	195.573	302.59	318.84	244.308	268.772
	226.942	244.576	252.158	296.066	244.308	244.338
	226.942	244.576	302.589	341.614	268.74	244.338
	252.158	220.118	327.805	296.066	268.74	219.904
	226.942	220.118	277.374	364.388	240.959	268.772
	252.158	220.118	226.942	341.614	240.959	244.338
	252.158	244.576	302.589	318.84	240.959	268.772
	226.942	220.118	252.158	296.066	240.96	268.772
	252.158	195.66	277.374	364.388	281.119	268.772
	226.942	195.66	277.374	296.066	240.96	268.772
	226.942	171.203	302.589	296.066	281.119	293.206
	252.158	195.66	252.158	296.066	281.119	244.338
	277.374	269.034	302.589		281.119	268.772
	226.942	195.66	327.805		281.119	268.596
	252.157	195.66	302.59		281.119	268.596
	252.157	220.118	252.158		281.119	244.178
	277.374	244.576	277.373		240.959	268.596
	252.606	219.948	277.373		240.959	268.596
	252.605	219.948	302.589		240.959	268.596
	202.085	244.386	277.373		240.959	244.178
	252.605	219.948	327.805		281.119	268.596
	227.345	195.51	277.373		240.959	317.432
	227.345	268.825	327.806		240.959	293.014
	252.605	244.387	277.373		240.959	244.178
	252.606	244.387	252.158		281.119	219.761
	227.345	244.387	302.59		240.959	268.596
	227.345	293.264	277.374		240.959	244.178
	227.345	244.387	277.374		281.119
	227.345	244.387	302.59		281.119
	202.084	268.825	302.59		240.959
	202.084	293.264	327.805		240.959
	227.345	219.948	327.805		200.799
	227.345	244.387	302.59		240.959
	252.606	244.387	277.374		240.959
	252.606	268.825	302.589		200.799
	252.606	268.825	252.158		240.959
	202.084	268.825	302.589		240.959
	252.606	268.825	252.157		240.959
	252.606	244.386	277.374		240.959
	227.345	244.386	252.158		240.959
	252.606	268.825	302.589		240.959
	202.085	219.948	327.805		281.12
	227.345	171.071	252.158		200.799
	227.345	268.826	302.589		200.799
	202.084	244.543	277.374		227.579
	252.606	244.543	277.374		227.579
	227.335	244.543	302.589		284.474
	227.335	220.089	252.158		284.474
	252.606	220.089	277.374		227.579
	202.085	268.998	277.374		227.579
	202.085	220.089	302.589		227.579
	202.085	268.998	277.374		227.579
	252.605	244.543	302.589		284.474
	252.605	268.998	277.374		227.579
	252.605	268.998	302.589		227.579
	252.605	220.089	302.589		227.579
	252.605	244.543	327.805		227.579
	252.605	244.543	277.373		227.579
	202.085	195.635	327.805		284.474
	252.605	244.543	277.373		284.474
	227.345	220.089	277.373		284.474
	227.345	195.635			227.579
	252.605	220.089			227.579
	252.605	220.089			227.579
	227.345	244.543			227.579
	202.084	220.089			227.579
	227.345	244.544			284.474
	252.605	195.635			227.579
	252.605	244.544			227.579
	227.345	195.634			227.579
	202.085	220.089			227.579
	277.086	244.544			227.579
		220.089			284.474
		268.997			227.579
		244.544			227.579
		244.544			227.579
		244.544			227.579
		220.089			227.579
		244.544			284.474
		244.544			227.58
		195.635			227.58
		219.941			284.474
		219.941			227.579
		195.503			227.579
		268.817			284.474
		219.941			284.474
		244.379			227.579
		219.941			227.579
		219.941			227.579
		244.379			227.579
		244.379			227.579
		244.379			227.579
		244.379			227.579
		219.941			284.474
		268.817			227.579
		268.817			227.579
		219.941
		244.379
		219.941
		244.231
		268.654
		244.231
		244.231
		244.231
		244.231
		219.808
		219.808
		244.231
		219.808
		219.808
		219.808
		195.384
		195.384
		195.384
		219.808
		244.231
		244.231
		219.808
		195.384
		268.655
		244.231
		219.808
