# Supplementary material for: MKS-NPHP module proteins control ciliary shedding at the transition zone
Source: PLoS Biol. 2020 Mar 12;18(3):e3000640. doi: 10.1371/journal.pbio.3000640 (PMC7093003; doi:10.1371/journal.pbio.3000640)
Supplement: S2 Data — All raw data are included. Data corresponding with Fig 2C–2F. (XLSX) [file pbio.3000640.s012.xlsx]

## Sheet: Figure 2C short cilia density
Figure 2C short cilia density
Short cilia density %
Control	TMEM107 RNAi	TMEM216 RNAI
3.09	21.92	13.24			number	mean	SEM	p value (t-test) compared to control	One- or two-sided P value?
7.18	15.76	7.17		Control	60	9.92016	0.514582		two-sided
17.65	35.17	18.1		TMEM107 RNAi	50	25.799	2.09189	<0.0001
13.47	17.03	10.43		TMEM216 RNAI	42	26.5497	1.71855	<0.0001
3.56	21.91	26.94
12.09	18.45	14.99
10.66	12.45	32.34
20.51	16.34	16.52
7.48	15.09	19.47
4.17	10.22	26.01
8.27	16.77	19.33
6.35	13.56	32.15
5.86	12.55	20.32
8.13	21.31	13.71
11.11	20.08	38.29
10.43	24.85	22.72
5.99	8.5	18.95
4.24	35.36	49.1
6.56	25.69	33.41
10.41	23.19	25.42
13.37	11.93	20.81
9.5	11.54	21.55
15.79	14.89	16.47
6.75	42.24	50
9.24	12.88	53.17
9.77	18.88	50.29
8.39	4.46	21.33
6.85	7.89	41.82
14.32	28.83	31.91
4.11	20.78	26.6667
4.72	22.86	22.8873
7.17	36.32	27.0422
11.83	36.72	40.1409
15.11	28.15	30.4183
4.55	31.89	28.4182
7.32	14.84	27.4648
4.09	41.71	14.4492
6.37	23.63	19.6694
10.64	33.21	31.2808
5.82	37.07	30.8065
15.942	40.95	32.0574
11.9761	31.45	17.8261
13.1448	69.29
12.4736	21
10.4822	53.14
9.93151	64.29
11.0831	63
9.58549	43.71
12.3438	20.18
16.0112	16.02
9.92908
14.951
18.7097
10
12.8617
9.02256
13.4694
11.5183
8.58369
10.2703

## Sheet: FIgure 2D raw data free cilia 
FIgure 2D Raw data Quantification of free cilia in culture medium
experiment 1 area size 184.7x184.7					experiment 2 area size 246.27x246.27							experiment 3 area size 246.27x246.27
Control	TMEM107 RNAi	TMEM216 RNAI			Control	TMEM107 RNAi	TMEM216 RNAI	CEP290 RNAi	RPGRIP1L RNAi	NPHP4 RNAi		Control	CEP290 RNAi	RPGRIP1L RNAi	NPHP4 RNAi
0	34	26			0	6	9	0	0	0		1	0	0	0
0	37	18			1	15	6	0	0	0		0	1	0	0
0	26	13			2	3	22	0	0	0		0	0	0	0
0	29	16			0	3	25	0	1	1		0	0	1	1
0	16	21			0	12	18	0	0	0		1	0	0	0
0	15	17			0	6	34	0	1	0		0	0	1	0
1	28	8			0	9	47	1	0			0	0	0	0
0	28	15			0	9	9	0				0	0	0	1
0					1	6	25					0	0	1	0
					0	12	31					0	0	0	0
						12	22						0	0	0
													0	0	0
													0	1
													0	0
													1
													0

## Sheet: Figure 2D normalize free cilia 
FIgure 2D Normalized to the experiment 1 area (184.7x184.7) Quantification of free cilia in culture medium
Control	TMEM107 RNAi	TMEM216 RNAI	CEP290 RNAi	RPGRIP1L RNAi	NPHP4 RNAi
0	3.55561	5.33348	0	0	0			number	mean	SD	p value (t-test) compared to control	One- or two-sided P value?
0.562485	8.88902	3.55565	0	0	0		Control	29	0.174832	0.370004		two-sided
1.12	1.7778	12.4448	0	0	0		TMEM107 RNAi	19	14.1112	12.1094	<0.0001
0	1.7778	14.2226	0	0.562485	0.562485		TMEM216 RNAI	19	14.5382	6.39206	<0.0001
0	7.11121	10.6669	0	0	0		CEP290 RNAi	24	0.0703106	0.190025	0,2149 (NS not significant)
0	3.55561	19.5561	0	0.562485	0		RPGRIP1L RNAi	21	0.16071	0.26038	0,8474 (NS)
0	5.33341	26.6674	0.562485	0	0		NPHP4 RNAi	18	0.0937474	0.215703	0,3955 (NS)
0	5.33341	5.33348	0	0	0
0.562485	3.55561	14.2226	0	0	0
0	7.11121	17.7783	0.562485	0	0.562485
1	7.11121	12.4448	0	0.562485	0
0	34	26	0	0	0
0	37	18	0	0.562485	0
0	26	13	0	0	0.562485
0	29	16	0	0	0
0	16	21	0	0.562485	0
0	15	17	0	0	0
0	28	8	0	0	0
0	28	15	0	0
0			0	0.562485
1			0	0
0			0
0			0.562485
0			0
1
0
0
0
0
0

## Sheet: Figure 2E 
figure 2E Effect of the increase of ciliary beating forces on ciliary shedding
		Control							TMEM107					TMEM216				CEP290				RPGRIP1L			NPHP4
		1	2	3	4	5	6	7	1	2	3	4	5	1	2	3	4	1	2	3	4	1	2	3	1	2	3
	ciliated (>25% cilia)	34	55	32	20	30	20	21	19	26	29	15	7	8	11	19	27	74	58	67	53	56	33	63	99	28	48
	bald (<25% cilia)	14	14	3	5	6	2	5	54	58	42	18	48	9	39	51	51	8	9	4	18	16	16	17	4	9	8
	cell number	48	69	35	25	36	22	26	73	84	71	33	55	17	50	70	78	82	67	71	71	72	49	80	103	37	56
	bald cells percentage	29.1667	20.2899	8.57143	20	16.6667	9.09091	19.2308	73.9726	69.0476	59.1549	54.5455	87.2727	52.9412	78	72.8571	65.3846	9.7561	13.4328	5.6338	25.3521	22.2222	32.6531	21.25	3.8835	24.3243	14.2857
		Control	TMEM107	TMEM216	CEP290	RPGRIP1L	NPHP4
	bald cells mean percentage	17.5738	68.7987	67.2957	13.5437	25.3751	14.1645
	SD	7.12073	12.8868	10.8814	8.49241	6.32162	10.221
	p value (χ²) compare to control		< 0,0001	< 0,0001	0.4089	< 0,0001	0.0179
	Witthout PEG, no Paramecium were observed with less than 25% cilia (bald) in every condition of RNAi

## Sheet: Figure 2F
Figure 2F Inhibition of ciliary beating forces on ciliary shedding
Small cilia density (%)
Control	MKS2	DNAH2	MKS2-DNAH2			Control	TMEM216	DNAH2	TMEM216-DNAH2
15.942	26.6667	24.2236	15.4964		number	20	12	14	16
	22.8873	17.6587	19.4805		mean	12.1145	26.856	15.3095	15.704
11.9761	27.0422	14.4543	16.3569		SD	2.6651	6.81398	5.54614	3.69009
13.1448	40.1409	11.8126	15.2941		p value (t test) compare to control		< 0,0001	0.0306	0.0018
12.4736	30.4183	16.4706	10.1523
10.4822	28.4182	3.61842	17.5202
9.93151	27.4648	11.0553	13.1965
11.0831	14.4492	15.6463	11.8644
9.58549	19.6694	22.0056	16.8591
12.3438	31.2808	16.7364	11.7143
16.0112	30.8065	9.35961	19.0164
9.92908	32.0574	20.6731	23.6994
14.951	17.8261	9.47368	15.5779
18.7097		20.904	13.5747
10		15.5502	11.4007
12.8617			20.0608
9.02256
13.4694
11.5183
8.58369
10.2703
