# Supplementary material for: MKS-NPHP module proteins control ciliary shedding at the transition zone
Source: PLoS Biol. 2020 Mar 12;18(3):e3000640. doi: 10.1371/journal.pbio.3000640 (PMC7093003; doi:10.1371/journal.pbio.3000640)
Supplement: S3 Data — All raw data are included. Data corresponding with Fig 4C and 4D. (XLSX) [file pbio.3000640.s013.xlsx]

## Sheet: Figure 4B
	Mean percentage of bald cells after deciliation using Ca2+/EtOh treatment
Raw data								% of bald cells
condition	ciliated cells	bald cells (≤ 25% cilia)	sum	% of bald cells				Control	TMEM107RNAi	TMEM216RNAi	CEP290RNAi	RPGRIP1LRNAi	NPHP4RNAi	RPGRIP1LRNAI + TMEM107RNAi
Control	0	46	46	100				100	94.4444	91.6667	3.4	0.9	3.1	20
	8	98	106	92.4528				92.5	87.14	94.19	0	17.7777	2.5	33.9
	8	95	103	92.233				92.2	92.3	92	11.4	0	2.38	14.29
	25	85	110	77.2727				77.2				0		5.555
	26	72	98	73.4694				73.5
	6	76	82	92.6829				92.7
	35	127	162	78.3951				78.4
	16	60	76	78.9474				78.9
	15	107	122	87.7049				87.7
	0	27	27	100				100
	0	67	67	100				100
	3	56	59	94.9153				94.9
	1	15	16	93.75				93.75
TMEM107 RNAi	5	85	90	94.4444			mean	89.3654	91.2948	92.6189	4.93333	4.66942	2.66	18.4363
	9	61	70	87.1429			SD	9.35578	3.75452	1.37078	5.85263	8.74914	0.385746	11.8981
	10	120	130	92.3077			p-value(χ²)		0.6374	0.6306	< 0,0001	< 0,0001	< 0,0001	< 0,0001
TMEM216 RNAi	6	66	72	91.6667
	5	81	86	94.186
	8	92	100	92
CEP290 RNAi	57	2	59	3.38983
	15	0	15	0
	54	7	61	11.4754
RPGRIP1L RNAi	106	1	107	0.934579
	37	8	45	17.7778
	145	0	145	0
	118	0	118	0
NPHP4 RNAi	93	3	96	3.125
	38	1	39	2.5641
	41	1	42	2.38095
RPGRIP1L RNAi +TMEM107 RNAi	8	2	10	20
	30	14	44	31.8182
	19	14	33	42.4242
	51	3	54	5.55556

## Sheet: Figure 4C
Mean percentage of bald cells after deciliation using dibucaine
							% of bald cells
condition	ciliated cells	bald cells (≤ 25% cilia)	sum	% of bald cells			Control	CEP290 RNAi	RPGRIP1L RNAi
Control	27	64	91	70.3297			70.3297	73.0769	76.1905
	14	46	60	76.6667			76.6667	76.25	76.1905
CEP290 RNAi	21	57	78	73.0769		mean	73.4982	74.6635	76.1905
	19	61	80	76.25		SD	4.48093	2.2437	0
RPGRI1L RNAi	15	48	63	76.1905		P-value (χ²)		0.7138	0.5476
	10	32	42	76.1905		two-sided

## Sheet: Figure 4D
Mean percentage of bald cells after deciliation after permeabilization with Triton X-100
Raw data							% of bald cells
condition	ciliated cells	bald cells (≤ 25% cilia)	sum	% of bald cells			Control	CEP290RNAi	RPGRIP1LRNAi	NPHP4RNAi
Control	0	39	39	100			100	62.8571	81.0811	56.1403
	9	16	25	64			80	100	96.5517	100
	3	14	17	82.3529			82.3529	100	100	94.1176
	7	16	23	69.5652			69.5652	92
	0	45	45	100			100
	0	11	11	100			100
	0	10	10	100			100
	1	12	13	92.3077			92.3077
	1	20	21	95.2381			95.2381
	0	35	35	100			100
CEP290 RNAi	13	22	35	62.8571		mean	91.9464	88.7143	92.5443	83.4193
	0	6	6	100		SD	10.9084	17.6458	10.076	23.8067
	0	26	26	100		p-value (χ²)		0.0112	0.4951	< 0,0001
	2	23	25	92
RPRGIP1L RNAi	7	30	37	81.0811
	1	28	29	96.5517
	0	19	19	100
NPHP4 RNAi	25	32	57	56.1404
	0	12	12	100
	2	32	34	94.1176
