# Supplementary material for: MKS-NPHP module proteins control ciliary shedding at the transition zone
Source: PLoS Biol. 2020 Mar 12;18(3):e3000640. doi: 10.1371/journal.pbio.3000640 (PMC7093003; doi:10.1371/journal.pbio.3000640)
Supplement: S4 Data — For the blots shown in S2 Fig, the histogram shows the signals measured for each mRNA gene after normalization with the signals from the 17S rRNA probe, relatively to the signal obtained in the Nd7 control silencing. All raw data are included. Data corresponding with S2A, S2B and S2C Fig. (XLSX) [file pbio.3000640.s014.xlsx]

## Sheet: S2A Fig
	NPHP4 sc29 probe
silencing	probe signal	17S rRNA signal	probe signal/rRNA signal	Normalisation according to Nd7 silencing (%)		Nd7	100		Quantification of mRNA levels after RNAi silencing. For the blots shown in S2 Fig, the histogram shows the signals measured for each mRNA gene after normalization with the signals from the 17S rRNA probe, relatively to the signal obtained in the Nd7 control silencing.
Cep290	3869	23070	0.167707	85.7677		Cep290	58.2626
RPGRIP1l	5399	24184	0.223247	114.172		RPGRIP1L	44.9343
NPHP4	1925	25382	0.0758411	38.7862		NPHP4 sc2	58.5087
Nd7	4950	25315	0.195536	100		NPHP4 sc13	62.3731
						NPHP4 sc29	38.7862
	NPHP4 sc2 probe
silencing	probe signal	17S rRNA signal	probe signal/rRNA signal	Normalisation according to Nd7 silencing (%)
Cep290	3092	22136	0.139682	77.7038
RPGRIP1L	4677	21217	0.220436	122.627
NPHP4	2424	23047	0.105176	58.5087
Nd7	4260	23698	0.179762	100
	NPHP4 sc13 probe
silencing	probe signal	17S rRNA signal	probe signal/rRNA signal	Normalisation according to Nd7 silencing (%)
Cep290	4229	21126	0.20018	109.098
RPGRIP1L	5009	24270	0.206386	112.481
NPHP4	2795	24422	0.114446	62.3731
Nd7	4700	25615	0.183486	100
	RPGRIP1L probe
silencing	probe signal	17S rRNA signal	probe signal/rRNA signal	Normalisation according to Nd7 silencing (%)
Cep290	11076	18871	0.586932	81.6374
RPGRIP1L	4191	12973	0.323056	44.9343
NPHP4	13078	22148	0.590482	82.1311
Nd7	15896	22110	0.718951	100
	Cep290 probe
silencing	probe signal	17S rRNA signal	probe signal/rRNA signal	Normalisation according to Nd7 silencing (%)
Cep290	8150	27944	0.291655	58.2626
RPGRIP1L	12096	21773	0.55555	110.98
NPHP4	11066	28236	0.391911	78.2904
Nd7	11947	23866	0.500587	100

## Sheet: S2B Fig
Quantification of fluorescence intensity in control and TMEM107 depleted cells
CTRL	TMEM107RNAi			CTRL	TMEM107RNAi
655.833	290.313		number	156	107
741.083	236.938		mean	2844.95	939.573
431.667	67.062		SD	2266.27	1540.71
349.417	284.594		p-value (t-test) compare to CTRL		< 0,0001
542.334	75.406				two sided p-value
498.667	310.374
601.334	298.157
619.833	227.281
541.583	68
571.25	301.937
580.75	-41.406
453.833	124.843
589	240.875
648.333	258.688
782.083	41.156
35.333	231.031
324	225.593
150.333	344
458.25	338.438
574.583	149.937
656.25	404.219
519.667	134.093
567.583	167.875
605.084	230.5
416.417	84.531
73.916	1245.92
398.667	352
641.584	470.834
645.416	264.25
629.167	347.25
708.584	184.917
1064.5	212.667
785.75	268.666
1124.83	210.5
769.333	177.917
676.083	445.167
663.333	365.75
315.917	226.667
199.167	189.25
525.75	895.5
702.583	442.75
852.833	1006.67
600.166	491.167
308.667	387
931.25	645.75
754.334	227.334
877.166	287.583
757.584	301.416
485.166	171.75
519.25	392.583
2413.25	311.333
2484.53	667.333
3369.25	436.75
2269.62	292.167
1728.69	234
1831.19	646.583
1312.44	198.916
1287.12	368.083
2155.59	206.167
2548.09	397.667
2504.91	347.334
2598.38	435
2923.66	281.25
3153.38	301
3193.34	120.25
2057.75	335.5
2122.62	350.334
1427.84	326.5
2785.66	26.583
2411.06	287.417
1236.66	53.834
2091.09	66
2612.81	180.166
1612.78	122.75
1642.25	272.416
2272.22	2560.41
2464.38	2761.03
1957.91	3965.41
2368.03	5309.38
3135.41	2716.91
3011.75	1928.16
3137.25	5783.53
2023.12	4221.97
2323.56	5526.34
-104.187	3039.94
2492.38	4048.34
2401.47	2118.66
3460.72	-1792.66
3861.22	753.844
4179.16	-218.531
3090.97	3537.88
4833.41	4232.25
3188.84	4229.12
1774.88	3513.34
2016	941.688
2923.62	305.5
2255.09	2785.59
5372.44	7239.03
2884.72
3150.47
4361.62
7044.47
3870.34
7161.59
8079.38
5272.28
6222.44
4697.31
4794.88
5046.22
4853.31
4333.88
4391
3682.03
3588.88
3770.69
6175.5
5645.62
6001.03
3408.44
5760.53
3187.44
6319.66
6789.03
5772.25
5481.53
7739.56
4608.94
6344.31
7560.34
6646.09
6206.34
7374.53
6010.62
8007.31
6418.84
6605.62
7367.19
5586.97
4941.84
3501.97
7653.06
6294.69
5307.75
2912.22
4488.84
5744.69

## Sheet: S2C Fig
Quantification of fluorescence intensity in control and TMEM216 depleted cells
CTRL	TMEM216RNAi			CTRL	TMEM216RNAi
6698.18	1726.02		number	99	94
4349.71	1410.79		mean	4252.48	1331.63
6383.79	1470.6		SD	1946.45	951.407
4732.46	2132.31		p-value (t-test) compare to CTRL		< 0,0001
4480.97	1500.06				two-sided p-value
2051.76	2199.77
6617.94	1256.67
5901.03	1657.23
5628.61	1925.87
4976.23	1489.88
5757.58	1372.65
5092.36	2220.9
4994.08	1982.25
2788.53	1368.54
2579.45	754.75
4386.09	1695.89
7048.79	1245.85
3490.4	2308.34
6649.59	697.35
3578.2	713.576
1030.64	233.75
1056.47	972.562
1151.56	-38.463
1137.67	1560.61
674.305	794.938
941.969	1558
271.701	3721.04
1921.96	2378.44
362.571	1923.08
1946.15	408.599
2201.67	1904.84
1309.7	157.088
1710.83	1211.33
816.511	1365.55
1033.45	1482.56
1140.44	1046.31
1244.19	486.563
1412.06	1760.24
2488.6	486.9
948.121	3124.7
4079.19	1634.36
5184.08	2374.8
4523.81	820.325
5872.33	-876.8
5578.89	1967.72
3774.04	1695.24
3709.63	372.375
2744.92	1049.59
5365.35	1909.16
4481.77	665.513
5949.56	-730.237
7522.89	2491.89
4365.23	3145.55
5835.19	4740.62
6268.9	1894.46
6117.71	1630.15
5543.35	2115.26
3436.33	752.212
6618.96	833.213
3722.67	-215.9
3571.1	1385.64
4593.73	864.7
7101.42	1177.44
7447.42	1303.99
3266.48	2095.62
5763.92	2133.72
7425.94	3074.89
5973.61	2374.72
5833.37	1142.81
6450.6	1786.3
5921.04	2548.21
5310.88	1669.11
3491.35	2591.18
6962.21	1232.25
5119.4	1366.58
6168.14	209.878
6864.58	723.193
6894.17	1628.37
5851.67	295.853
4665.73	1105.06
3410.73	131.936
6533.44	182.365
3563.36	869.205
4717.94	-7.019
3422.04	1208.25
3976.85	632.199
4698.67	594.237
5067.38	2162.58
4172.77	2362.21
4078.73	-181.025
6926.31	1531.3
4472.19	-56.48
3867.31	-117.654
3912.04	26.66
2816.04	518.949
2929.75
4908.36
3772.06
4359.21
5284.54
