# Supplementary material for: MKS-NPHP module proteins control ciliary shedding at the transition zone
Source: PLoS Biol. 2020 Mar 12;18(3):e3000640. doi: 10.1371/journal.pbio.3000640 (PMC7093003; doi:10.1371/journal.pbio.3000640)
Supplement: S6 Data — All raw data are included. Data corresponding with S6C Fig. (XLSX) [file pbio.3000640.s016.xlsx]

## Sheet: S6C fig
Quantification of ciliated cells observed after Ca2+/EtOH treatment of RPGRIP1L-FL expressing cells (FL) or RPGRIP1L∆EF expressing cells () after silencing (controlRNAi or EF-hand domainRNAi)
	% of ciliated cells
	ControlRNAi	EF-HANDRNAI long	ControlRNAi	EF-HANDRNAI short
mean exp1	5.88235	60.5634	1.96078	7.40741
mean exp2	8	78.2609	16.6667	0
mean exp3			3.0303	24.4681
mean	6.94118	69.4121	7.21925	10.6252
SD	1.4974	12.514	8.19916	12.5474
p-value (χ²) compare to CtrlRNAI		< 0,0001
two sided p-value
